# Supplementary material for: G protein-coupled receptor-based thermosensation determines temperature acclimatization of Caenorhabditis elegans
Source: Nat Commun. 2024 Feb 23;15:1660. doi: 10.1038/s41467-024-46042-z (PMC10891075; doi:10.1038/s41467-024-46042-z)
Supplement: Supplementary file 4 — Supplementary Data 1 [file 41467_2024_46042_MOESM4_ESM.xlsx]

## Sheet: Name order
Supplementary Data 1. Raw data of cold tolerance in GPCR knockdown animals.
Target GPCR gene for RNAi	Average of survival rate (%) after cold tolerance assay (20℃→2℃)	SD	SEM	Number of assays	Survival rate (%) of each assay
					1	2	3	4	5	6	7	8	9	10	11	12	13	14	15	16	17	18	19	20	21	22	23	24	25	26	27	28	29	30	31	32	33	34	35	36	37	38	39	40	41	42	43	44	45
(Wild-type)	9.4555	8.98518	0.558312	259	8.97436	4.80769	7.14286	8.05369	3.07692	7.78443	6.79612	16.1417	6.86275	22.2222	13.6364	21.6216	4.93827	2.92208	7.14286	3.84615	6.66667	2.65487	2.20994	1.66667	3.79747	1.41844	11.9048	16.8675	13.1148	18.3099	9.74359	8.15451	12	3.84615	10.6667	8.86076	10.5769	11.9565	14.7727	4.95868	5	6.30631	5.88235	2.38095	2.98507	2.77778	1.91083	2.8777	7.69231
(eri-1;lin-15B)	28.1538	11.4057	0.502596	515	47.8261	23.6842	35.7143	31.25	35.8974	22	20	15.1515	23.0769	24.2857	28.2051	26.6667	16.6667	22.2222	35.2941	33.3333	26.6667	33.3333	25.3731	25	35.8108	22.7848	47.7273	36.3636	44	37.037	37.037	37.037	27.5862	42.2222	50	26.6667	28.5714	47.8723	54.5455	47.8723	42.3611	29.2135	33.3333	20	28.5714	35.7143	43.4783	38.4615	43.4783
str-1	52.4758	10.8483	2.55696	18	41.0256	75	48.1481	38.6364	65.4545	65.8537	43.75	53.125	57.7778	63.2812	55.8333	61.7188	49.4382	45.3333	34.7826	42.6829	54.0741	48.6486
str-2	47.8328	23.5949	5.41303	19	74.5763	77.7778	70.1493	78.4091	75.3623	67.1533	86.2069	33.8983	12.987	35.5263	48.8889	32	36.0465	21.831	43.2432	32.6667	37.1901	29.2857	15.625
str-4	46.9811	18.9112	3.70879	26	58.9744	56.6667	79.2453	57.8947	40.9639	62.7907	40.9836	47.4359	35.7843	21.1864	22.807	13.2075	31.0345	34.6154	7.25806	56.7901	58.8785	50	49	32.8358	60.6557	88.1356	53.7313	65.1786	45.4545	50
str-5	45.7687	16.5824	3.61859	21	31.5789	56.25	62.7907	47.619	21.0526	56.25	44.1176	76.4706	58.2278	34.2466	21.0938	26.7606	20.8333	33.3333	28.0374	65.1163	55.2083	53.3333	57.5221	52.0408	59.2593
str-7	47.9597	15.6198	4.03301	15	71.2766	33.8346	51.773	35	33.3333	41.1765	24.3902	40.9091	30.5556	57.8947	50.6024	55.3459	57.5758	56.0976	79.6296
str-8	47.6321	18.3823	4.01135	21	63.1579	67.0213	81.9672	72.7273	75	26.0274	46.3636	25	71.4286	48.0769	35.4167	43.5185	32.7103	52.8846	57.1429	30.1587	29.9065	47.6923	40	25.7143	28.3582
str-10	29.6528	11.7771	3.39976	12	19.0476	9.09091	43.4783	24.2424	16.2162	18.2927	38.0952	44.1176	32.1101	39.2857	37.0079	34.8485
str-12	38.5325	14.2452	4.29508	11	35.7143	6.06061	33.3333	28	30.303	53.9007	54.0541	39.881	44.1176	45.9677	52.5253
str-13	44.0075	13.4345	4.05064	11	60	48	20	40.5405	19.4805	49.6454	44.5652	46.9388	42.4658	57.1429	55.303
str-15	39.0898	12.0638	3.48251	12	17.5	26.6667	31.8182	41.1765	22.9167	41.5094	51.1628	40.7821	54.1667	39.5522	50.8065	51.0204
str-16	40.351	16.6695	4.81207	12	19.0476	45.4545	7.69231	45.7447	25.9259	29.8701	41.0072	45.7143	61.7188	56.0976	60.4167	45.5224
str-18	46.063	17.0115	3.27387	27	36.3636	76.9231	59.1549	30.6122	70.068	45.8333	44.3662	63.1579	45.7944	16.6667	18.593	15.5	20.8122	23.8532	35.5828	70.4918	42.4242	48.0663	60.2151	59.0476	50.5102	51.2605	54.0816	61.7021	44.4444	53.7313	44.4444
str-19	42.4207	12.6734	3.51496	13	28.5714	29.2683	25	28.5714	32.4427	36.5854	59.5918	56.25	44.3396	54.6099	55.2381	51	50
str-20	32.7329	6.15471	2.51265	6	21.4286	35.2941	36.9863	29.8611	37.3134	35.514
str-22	35.395	9.22153	3.76467	6	50	39.2857	37.8378	33.3333	23.913	28
str-23	46.1476	20.0366	4.08996	24	68.75	30.4348	68.8525	63.7255	31.3725	58.4615	22.2222	7.82609	21.978	5.47945	20	24.2938	53.271	55.7823	73.9726	59.1398	52.9412	55.4054	51.6129	51.7241	56.1798	63	55.6818	55.4348
str-25	43.0161	18.3039	3.58969	26	43.3333	19.0476	33.3333	44.4444	17.6471	47.3684	71.875	35.2941	15.4206	16.4773	26.178	32.8244	13.2979	19.5266	49.3671	47.486	54.023	59.2857	64.486	53.9216	55.6962	55	57.971	73.7705	60.2564	51.087
str-27	41.2096	20.8003	4.90269	18	46.1538	72.7273	79.5918	77.1429	66.6667	57.1429	26.0638	32.2368	23.0159	35.0365	13.7931	36.5854	45.7831	22.9167	24.2105	24.4444	30	28.2609
str-29	56.9036	20.6244	4.73157	19	66.6667	78.9474	88.2353	89.4118	50	90.3226	88.8889	44.0559	36.2745	60.6667	30.9859	39.0411	37.234	53.8462	54.5455	47.8571	39.1304	47.0588	38
str-30	41.1921	15.0092	3.44335	19	62.5	55.5556	66.6667	60	37.5	35.2941	51.6667	19.917	33.557	18.9055	26.4516	33.5366	14.7929	36.4865	40.1639	48	49.3333	40.3226	52
str-31	44.2657	14.3382	3.37954	18	54.5455	80	36.6667	57.1429	29.2683	68.4211	35.3741	30.8511	27.7778	30.6122	36.3636	30.5556	51.0204	48.9796	49.2424	45.614	40	44.3478
str-32	36.9183	17.5915	4.14635	18	59.375	52.7778	62.7451	44.898	50	39.3939	7.82123	18.5185	17.8571	10.2362	14.6667	19.4805	38.8889	41.5254	40.8284	44.4444	44.6429	56.4286
str-33	45.0584	13.5395	3.75518	13	77.2727	57.1429	35.2564	55.7895	24.6269	33.6842	46.0938	32.8571	48.8889	50.5618	43.0233	42.8571	37.7049
str-34	50.3561	14.5257	3.33243	19	70	75	87.6923	57.3171	32.2148	36.7925	40.4494	47.4747	47	33.7209	55.2632	51.5625	42.9752	42.5197	50.8982	52.8846	53.4884	45.7627	33.75
str-35	36.469	16.6546	3.82083	19	59.0909	60	45.3333	50	30.4348	77.7778	38.4615	32.0388	9.33333	15.8333	21.5686	25.641	21.7949	36.25	29.3706	36.8932	28.8889	31.0345	43.1655
str-37	50.8584	12.4018	2.84518	19	68.75	37.8378	83.5294	52.7778	29.6296	35.5263	57.1429	52	56.5217	59.0164	51.6949	56.3636	52.6882	49.2754	51.9608	48.4211	36.1111	40.9091	46.1538
str-38	49.9432	8.4291	2.43327	12	58.5366	54.5455	62.1622	41.6667	40.9524	41.9753	48.227	48.4848	60.2941	58.5714	39.7163	44.186
str-39	46.9955	13.3928	3.57937	14	53.3333	52.381	79.1667	38.2353	43.0233	37.4101	32.2917	23.3333	52.2222	61.4286	46.7532	45.9854	42.3729	50
str-40	47.7108	14.834	3.7085	16	29.4118	43.4783	63.1579	63.6364	60.8696	47.5	71.4286	22.2222	18.1818	43.2836	51.8519	58.3333	48.2517	45.614	52.7559	43.3962
str-41	47.27	14.1487	2.95021	23	62.2449	50.7937	68.3168	29.8701	67.6923	36.9863	43.8095	36.8421	26.7857	27.907	21.6867	53.2468	39.7059	42.4658	54.2857	46.2366	41.3043	63.2353	71.5596	61.6667	43.0769	43.5897	53.9007
str-42	47.7127	10.2039	2.22666	21	42.8571	64.7059	54.5455	53.8462	40	68.1818	61.6667	38.7097	54.7619	46.6667	50.6667	51.1628	42.5743	48.2353	35.2113	43.8356	48.8889	26.4706	48.9796	33.3333	46.6667
str-43	39.5112	19.9738	4.16483	23	4.54545	12.381	8.38323	9.39597	17.5926	4.82759	58.1818	32.6087	50	36.8984	41.791	70.2479	54.878	50.5155	54.6667	43.5897	44.7917	43.6508	53.012	55.3571	58.6207	45.679	57.1429
str-45	51.0981	19.8562	3.26433	37	70.5882	64.2857	82.3529	55.1724	64.1026	37.037	90	91.3043	80.7692	76.9231	25.3968	30.7692	36.6197	39.0805	24.7619	32.7586	59.2593	56.1404	41.25	41.6667	47.0588	46.25	68.1818	61.4035	65.7658	52.9412	63.2184	43	79.646	23.4783	25.6098	28.0423	37.5887	34.2593	42.3313	46.4865	25.1282
str-46	44.1204	18.4535	3.84781	23	13.5922	10.9589	14.9254	35.7414	15.1659	71.4286	44.7368	33.6	39.759	46.5753	29.9065	63.8298	53.4884	52.3077	53.0303	63.6364	42.8571	45	47.6744	47.6636	78.4722	46.3158	64.1026
str-47	38.6154	24.6473	10.0622	6	37.931	68.1818	30.1282	21.2121	7.25806	66.9811
str-48	44.8115	13.3908	3.15624	18	56.5217	70.3704	36.6667	47.4576	62.5	47.3684	32	30.9524	70.5882	31.1111	45.283	39.1304	28.4314	27.7778	45.283	50	46.3768	38.7879
str-49	42.0078	11.5222	2.35196	24	60	27.2727	39.1304	30.303	52.381	60	37.5	41.8605	28.3333	31.7647	37.1795	45.6522	35.9649	56.9231	44.2857	35.4286	28.2609	30.1724	27.5862	51.938	60	45.3704	59.5745	41.3043
str-51	30.1767	14.9766	6.11416	6	52.1739	30.7692	23.5294	19.2308	12.5	42.8571
str-52	45.5124	20.9095	4.35994	23	6.8323	7.55814	16.5354	7.48299	14.0449	48.8889	46.6667	79.1667	54.8387	66.2338	67.0213	60	52.5	51.7647	40.5063	51.3889	43.5484	66.6667	57.3529	58.0645	53.7879	54.8387	41.0959
str-53	37.61	14.2555	2.69405	28	36.5854	63.4146	58.5366	19.0476	31.3725	58.3333	10.8911	9.52381	11.1111	32.9545	24.5283	38.9831	32.7586	42.0455	44.898	33.8983	44.3182	45.4545	34.5455	51.9608	36.7568	43.75	61.6541	40.9524	32.9545	41.1111	41.1111	29.6296
str-54	46.8442	13.0724	5.3368	6	32.3077	44.4444	67.3469	44.4444	36	56.5217
str-55	29.7714	12.3391	4.66375	7	24.1379	48.8372	12.987	26	43.1818	30	23.2558
str-56	43.3844	14.7051	3.06622	23	52.9412	46.5753	55.5556	78.3333	64.8649	54.0816	27.5862	17.2414	38.5965	32.2581	29.2683	32.6531	52.8571	36.9565	30	32.5581	41.0256	25.3012	56.6038	52.9851	49.2063	34.0426	56.3492
str-58	38.4597	18.1177	3.77779	23	66.6667	61.3333	66.0377	72.8571	80.9524	26	44.5783	32.1429	39.0244	31.3253	25.2174	31.8519	20.9302	21.4286	34.5794	40.3846	25	30.2158	29.7143	17.9856	26.506	29.2683	30.5732
str-60	40.7174	13.3012	2.83584	22	78.7879	43.75	75	53.8462	40.3509	38.0952	35.3846	41.9753	26.9841	38.1818	28.169	36	29.4118	29.8507	38.9313	37.8049	29.8013	37.8151	38.1579	47.2527	34.7826	35.4497
str-61	45.2852	13.6817	2.79276	24	67.4699	51.7241	45.614	52.7273	61.4286	73.2394	52.3077	38.4615	29.4118	22.2222	34.8837	57.1429	37.5	63.8889	35.1562	35.2941	32.4138	30.9353	39.2	56.4815	45.3608	56.25	30.5882	37.1429
str-63	33.0802	10.6526	4.34889	6	20	28	33.3333	47.2222	25.9259	44
str-64	49.0193	20.0782	4.86969	17	60.6557	55.1724	69.7479	74.2857	68.2353	40.9091	25.8621	14.6789	42	32.0388	45.2381	71.4286	29.4118	72.5806	40.7767	69.3069	21
str-66	49.6934	12.4623	3.11559	16	50.5263	71.2121	76.1905	48.1132	61.6279	48.9796	57.7778	41	43.6364	55.3846	38.0952	45.614	44.186	33.3333	48.6486	30.7692
str-67	46.8268	7.69524	3.14157	6	53.0612	34.7826	41.6667	45.2381	51.6667	54.5455
str-68	47.9994	13.5044	2.70088	25	52.6316	33.3333	88	47.7612	43.2432	62.6667	56.5217	54.8387	43.3962	40.5172	42.5	40.7407	37.037	49.5798	58.5586	51.0204	32.8947	34.7107	44.2177	69.6035	52.3148	32.7511	25.6198	45.8167	59.7087
str-71	27.9839	18.9409	8.47063	5	7.56303	57.8313	32.8467	21.6783	20
str-73	49.4423	14.6107	2.98239	24	36.5385	31.8182	63.4615	77.7778	72.7273	66.6667	28.2051	45.4545	52	33.3333	48.7805	57.7465	48.0519	63.2184	51.087	60	55.9633	54.878	41.5323	30.5556	23.431	35.1648	60.061	48.1633
str-74	32.2875	12.6306	2.69284	22	22.6804	13.913	18.6335	23.75	13.1868	43.4783	48.3871	25.4902	30.9735	45.4545	53.1646	28.4091	40	41.6667	51.0204	42.0455	42.268	26.8293	23.7113	35	11.7647	28.4974
str-76	45.5669	15.3015	4.41717	12	19.2308	25.2427	38.1443	35.3293	38	74.1935	50.2857	60.396	46.7337	55.3846	49.5575	54.3046
str-77	40.6801	6.319	2.57972	6	32.3077	50	37.931	36.8421	42	45
str-78	30.5702	6.65857	2.71835	6	31.1688	25.7576	40.5941	23.7624	36.1111	26.0274
str-82	21.7352	10.1332	3.82997	7	36.6972	23.913	26.3158	11.7647	6.87023	18.75	27.8351
str-83	38.6795	13.8584	6.19768	5	24.1379	50	42.2222	52.9412	24.0964
str-84	35.4291	8.79497	3.59053	6	40	34.6154	34.3434	40.5405	19.1358	43.9394
str-85	48.9304	10.43	2.22369	22	71.1409	33.8028	63.964	39.4231	28.7879	55.7692	50	47.9592	44.5312	53.3333	40.4762	64.2857	41.5094	41.6667	51.2	51.3158	41.0714	49.5798	40.9091	50	62.2951	53.4483
str-86	38.7874	10.8189	2.04457	28	30.9211	55	47.4074	55.5556	67.619	32.7869	31.8182	24.1935	38.0952	26.3889	29.2135	19.697	28.125	42.3423	34.7826	35.4839	28.7671	45.6897	47.4359	47.7273	46.7391	41.129	49.1379	42.4242	35.7143	33.0435	31.6667	37.1429
str-87	42.59	17.5961	3.59179	24	58.7302	11.1111	81.25	10.8911	66.6667	73.0769	36.9231	32.2222	32.5301	44.5652	39.5833	12.069	50.7937	38.5965	33.3333	58.1818	45.4545	32.4324	52.0548	48.7805	40	43.3962	40.5797	38.9381
str-88	33.8643	12.945	5.78917	5	17.9856	38.2716	52.8302	27.7778	32.4561
str-89	36.38	15.5044	4.00322	15	51.4286	55.5556	45.4545	34.8837	44.4444	24.3902	10	11.1111	14.2857	56.25	51.0638	38.2609	38.9831	30.9524	38.6364
str-92	56.8703	16.5568	3.613	21	67.6471	83.3333	71.4286	63.6364	58.8235	48.5714	25	30	58.3333	63.8298	43.3962	25.641	45.098	49.5652	50.5747	55.5556	75.3623	75.2809	61	65.8824	76.3158
str-94	46.9571	17.9836	3.39859	28	38.3333	81.25	26.4151	32.4324	34.9206	44.2308	76.4706	18.2692	68.0412	76	18.3673	26.8908	18.6047	32.6087	47.2973	33.6735	46.9388	61.2903	38.961	47.1429	53.125	52.3256	64.4444	52.9412	48.8636	57.377	69.697	47.8873
str-96	32.7475	23.7596	8.98029	7	53.7037	7.46269	54.0984	62.5	14.4578	29.1667	7.84314
str-97	43.9006	19.6772	4.01659	24	50.4587	63.7584	68.1818	68.6747	67.2414	70.9677	18.9873	26.6667	29.2135	25.2525	29.8851	24	32.5	20.7317	22.2222	34.9206	40.2985	38.2022	61.5385	21.3483	65.9574	55.3398	78.3784	38.8889
str-99	34.872	8.87319	3.62247	6	32.4675	33.7349	47.0588	28.5714	23.8095	43.5897
str-101	31.5542	14.4007	5.44295	7	28.125	27.9412	39.6825	27.6923	5.12821	48.7805	43.5294
str-102	30.6918	15.6132	5.90123	7	38.3333	37.1134	25.8065	9.7561	52.4194	39.4737	11.9403
str-103	31.2556	7.74213	3.16071	6	41.1765	19.5402	34.4828	25.5102	35.7895	31.0345
str-106	37.4811	18.2813	7.46329	6	54.902	17.9245	43.2836	32.4324	59.6774	16.6667
str-108	38.3878	10.6135	4.01154	7	61.5385	32.3529	36.9231	31.4286	38.2353	36.9863	31.25
str-109	37.9087	15.3649	6.27268	6	52	29.4118	30.6122	43.1034	56.4516	15.873
str-111	39.183	10.7371	4.05825	7	54.321	34.0426	32.4324	38.4615	31.9149	28.7879	54.321
str-112	47.4554	15.1566	6.18767	6	74.6269	54.878	40.4959	39.2857	32.6923	42.7536
str-113	53.4863	7.2975	1.4896	24	46.729	43.8596	68.75	54.321	42.5287	47.7273	45.9459	61.4754	56.5789	54.5455	53.8462	59.8214	62.7451	50.5263	48.7805	56.7308	51.25	48.6486	43.9655	55.2941	68.3333	47.7778	58.1967	55.2941
str-114	34.4762	12.3685	5.53137	5	27.7228	47.8261	32.7273	18.3908	45.7143
str-115	30.758	7.22806	2.73195	7	27.1186	33.3333	29.2929	21.831	27.7778	30.9524	45
str-116	48.2476	11.5006	4.6951	6	44.3182	40.9524	40.3846	63.2353	62.5	38.0952
str-118	34.3148	8.30808	3.14016	7	37.3333	41.0959	37.7358	42.6966	23.913	21.4286	36
str-119	40.1915	15.5741	3.17905	24	35.3741	55.6962	75.4098	36.7925	61.0738	33.3333	60.4396	25.641	31.9444	25	39.7849	12.5	52	45.7447	46.5347	40	45.3608	59.322	36.6337	26.7606	39.0909	38.1818	7.69231	34.2857
str-122	44.0315	12.3975	2.26346	30	55.5556	47.2222	70.3704	29.4118	58.0645	33.0882	30.8511	44.4444	23.2558	23.1579	37.5	52.7273	44.8718	55.5556	55	50.9804	63.0769	47.2	45.8333	38.2022	40.2174	57.4074	42.8571	34.0741	30.7018	31.25	31.1475	40.5063	42.328	64.0845
str-123	26.0502	13.7776	5.6247	6	41.6667	22.2222	12	32.4324	38.8889	9.09091
str-124	31.0536	6.71534	2.74153	6	30	33.3333	31.4286	18.4615	36.3636	36.7347
str-129	49.3256	17.1718	7.67946	5	40.404	65.4545	57.7465	23.5294	59.4937
str-130	34.924	13.2663	5.41594	6	16.5414	36	28	55.2632	42.8571	30.8824
str-131	42.0563	11.971	4.88715	6	61.3208	48.5437	36.1582	43.0108	36.7089	26.5957
str-133	30.7066	12.5339	5.11694	6	18.6992	19.2771	42.2222	25.5319	29.1262	49.3827
str-134	40.6758	7.92952	3.23721	6	46.1538	47.619	31.5789	44.6809	44.4444	29.5775
str-136	49.2894	14.8178	4.27754	12	72.8814	49.1525	70	45.1327	38.8889	49.0566	46.0317	68.0851	34.8485	50.6494	22.807	43.9394
str-137	48.713	5.54321	2.479	5	54.5455	45.8015	53.1915	40.9524	49.0741
str-138	53.2033	8.39547	2.42356	12	65.0943	59.1549	47.619	41.5254	49.1228	47.1264	60.5634	66.6667	56.5217	46.7532	43.8356	54.4554
str-139	45.1303	16.5614	3.24796	26	48.7805	38.9831	46.3415	37.5	67.7419	56.25	67.5676	35.3846	54.7619	77.7778	24.4444	28.125	20.3125	29.1667	27.1186	41.8605	38.0952	61.9048	42.2018	43.2836	46.1538	56.8627	18.8235	60.8696	73.0769	30
str-140	38.8096	16.6394	3.08986	29	71.0526	68.1319	63.5514	55.814	21.6981	61.4035	36.3636	48.9796	44.6281	51.3514	42.8571	38.9474	40.2597	51.7647	41.1765	34.2857	39.4366	16.6667	25.6757	24.5902	51.8072	22.0779	27.5	18.9655	35.7143	23.9437	31.9149	34.9206	0
str-141	45.836	7.42054	3.02942	6	35.7143	47.2973	48.6486	47.1429	56.7901	39.4231
str-143	44.7948	16.1531	3.44386	22	42	48.5714	50	60	58.6207	46.6667	54.5455	82.1429	50	80	34.4262	21.6216	31.25	45.7831	32	42.8571	41	23.6842	23.0769	39.3939	28.3951	49.4505
str-144	47.9093	10.6054	3.19766	11	60	50	71.4286	52.381	47.5177	41.3793	47.2727	34.4828	38.2022	39.2157	45.122
str-145	44.7919	11.7025	5.23352	5	46.6667	42.8571	30	62.5	41.9355
str-146	40.0961	13.5909	6.07803	5	45.2381	40.8163	59.0909	23.0769	32.2581
str-148	48.4732	14.5228	5.92889	6	65.2174	43.6364	27.4194	61.1765	38.3333	55.0562
str-149	48.2354	13.6528	4.31738	10	55.5556	56.4103	66.6667	63.1579	37.037	53.3333	22.9167	41.3793	35.8974	50
str-150	46.5613	12.9365	5.78539	5	53.3333	35.8974	41.6667	65.9091	36
str-151	36.0051	9.09895	3.71463	6	45.4545	25.6757	31.1111	29.6296	35.7724	48.3871
str-160	38.3609	20.4799	8.36088	6	37.7358	35.8333	36.1905	76	30.7692	13.6364
str-161	42.1954	14.7288	4.90961	9	52.6316	16.6667	55.5556	31.5789	24	55	54.7619	47.7273	41.8367
str-162	45.8705	10.5893	4.73566	5	37.2549	37.931	50	41.6667	62.5
str-165	38.6659	10.0047	4.08441	6	43.038	47.3684	28.5714	28.169	33.3333	51.5152
str-166	37.6108	17.2612	5.75372	9	16.6667	45.8333	25.8065	70	37.5	46.3415	27.7778	50	18.5714
str-170	34.2313	14.8279	6.63125	5	26.8657	33.3333	41.791	54.1667	15
str-171	33.9723	15.5287	6.33955	6	25.3731	17.8571	60.8696	30.4878	26.3889	42.8571
str-176	37.9804	12.2312	3.53085	12	25	22.8571	16.9492	30.303	42.3529	34	50	55.814	37.5	48.7805	46.7532	45.4545
str-179	44.0855	14.5959	3.18508	21	40.8163	40.5405	31.8841	43.2836	49.3151	50.7463	68.6275	64.8241	56	53.125	57.4468	64.8148	47.3684	39.0977	35.5263	39.7959	50	35.2941	15.9091	24.1379	17.2414
str-181	36.5761	15.3938	4.4438	12	18.6441	17.4757	29.8507	30.6667	27.1739	39.7727	63.4146	43.3735	33.3333	34.4828	67.3913	33.3333
str-182	38.4602	14.0351	4.05157	12	38.8889	21.4286	9.85915	47.1698	20.4545	41.4286	43.9394	50.5882	54.9296	45.7831	36.5854	50.4673
str-183	42.8604	16.0781	4.84774	11	13.6364	28	37.5	28.8462	28.169	61.3636	54.2857	56.25	51.9231	56.9444	54.5455
str-187	25.0851	4.08923	1.66942	6	19.0909	23.5955	23.6842	30.1887	29.2453	24.7059
str-188	36.0875	14.9476	4.315	12	17.2414	44.6429	18.0723	24.2857	29.4118	21.6867	65.8537	43.5897	50	32.7273	36.5591	48.9796
str-190	45.1139	12.6784	2.98833	18	36.5854	21.7949	71.6667	51.0204	26.1538	32.8767	54.321	55.2381	50	46.6667	52.7473	54.918	36.8852	38.0952	54.4118	55.1724	31.5315	41.9643
str-193	33.5746	14.7944	4.27079	12	34.5679	13.0435	31.8182	24.2857	17.0732	16.2791	35.1852	64.0625	32.3077	42.623	47.8992	43.75
str-196	37.9716	10.7915	3.11523	12	26.5957	25.6098	33.3333	26.9841	32.3077	32.6531	61.4458	45.4545	36.7347	40.5405	50	44
str-199	36.3461	15.8721	3.74108	18	15.5556	10.2041	12.9412	39.3939	15.1515	19.1781	42.5743	61.3636	48.8372	42.029	54.4554	60.4317	34.6154	38.3333	41.2371	40.3509	43.5897	33.9869
str-204	39.6053	17.5561	4.13802	18	11.5385	10.2041	23.2143	24.6575	24.6377	16.4384	48.8636	48.8	63.2353	70.7317	58.75	48.5981	43.8596	45.8904	36.3636	47.4359	46.5116	43.1655
str-205	42.5381	17.7801	7.25868	6	43.662	16.6667	32.8125	69.5652	40.9091	51.6129
str-207	35.2891	7.50393	3.06347	6	35	31.0345	23.5294	44.898	40.9091	36.3636
str-209	46.3651	5.44739	2.22389	6	37.037	45.8333	54.0541	47.0588	46.6667	47.541
str-211	29.9877	8.32307	3.39788	6	23.4043	34.1463	38.4615	21.4286	39.5349	22.9508
str-212	35.8985	12.345	5.03984	6	55.8824	20.8333	40	25.4237	38.6364	34.6154
str-214	46.7344	12.805	2.61382	24	54.1667	47.3684	53.3333	53.5714	80.7692	65.7895	56.5217	47.619	48.1481	62.8571	33.871	43.662	22.6721	31.4286	42.1053	39.6313	42.5703	42.2794	25.7143	42.4242	35.6164	45.9459	49.2754	54.2857
str-217	45.6286	13.004	5.30886	6	46.2963	60.5263	50	29.0323	56.6667	31.25
str-219	43.523	8.42248	3.43847	6	49.1525	41.791	50	29.4118	51.3889	39.3939
str-220	46.2625	12.4566	2.5427	24	40	68.5714	46.6667	56.8182	46.9388	54.8387	58.8235	73.3333	37.931	47.2527	43.75	43.3333	47.3684	42.3529	42.3077	46.875	56.4815	53.9474	29.4118	45.4545	18.0556	22.2222	42.3729	45.1923
str-223	22.4205	4.88643	1.99488	6	25.9259	30	16.2791	19.2308	21.2121	21.875
str-224	43.9854	10.6325	2.17035	24	64	47.3684	63.1579	46.5909	53.3333	48.1481	55.2632	50	56.0606	48.1481	37.3913	43.2099	39.3617	42.4242	45.9016	32.8767	47.9452	42.8571	22.0588	38.6364	24.6753	39.5604	37.931	28.75
str-225	44.6384	13.7298	2.80259	24	50.8475	56.7568	68.0851	63.2353	60	64.8649	26.5734	22.7273	26.3566	36.2637	29.0598	39.521	54.878	41.3333	44.5652	32.2034	54.0541	44.9438	51.5924	36.1963	46.7949	32.0755	59.8214	28.5714
str-226	50.38	14.402	2.9398	24	77.551	56.6667	59.0909	30	69.0476	40.9091	67.8571	51.145	58.7838	59.375	66.9643	56	43.2432	50.8772	36.7647	42.1488	55.8442	64.557	26.2295	46.087	23.5669	29.5652	49.5495	47.2973
str-227	46.2843	10.4066	1.89998	30	50	34.6939	43.4783	36.3636	55	48.3333	64.0625	46.1538	54.1667	57.5	61.9048	60.8696	42.8571	46	31.0811	37.7778	36	57.1429	64.557	55.6818	52.3256	39.8374	38.2353	47.1264	40	48.6486	25.7576	42.5806	32.5	37.8947
str-230	36.3733	4.20721	1.71759	6	39.6552	34.6939	39.2857	38.2979	28.5714	37.7358
str-231	49.5136	11.4063	2.11809	29	55.7143	44.3038	63.1579	47.3684	35	50.8475	63.6364	46.1538	52.1739	37.1429	46.9388	62.069	56.6667	42.3729	30.1887	31.8182	35.8491	47.2727	48.1481	59.2593	67.8899	64.7059	70.7692	55.5556	49.2958	57.2917	38.3333	32.8125	43.1579
str-232	47.2784	16.2269	4.68429	12	58.8235	51.8519	57.5	14.5833	19.0476	31.4286	51.3514	58	57.5	53.0303	51.7241	62.5
str-233	29.7279	13.8955	5.6728	6	26.087	32.3077	19.6078	52.381	12.5	35.4839
str-238	36.8049	6.0264	2.46027	6	40.7895	25.8065	40.4255	37.931	34.2105	41.6667
str-240	47.085	13.5985	2.77578	24	50	61.1111	39.3939	66	58.0645	59.2593	60	61.6279	32.2034	54.0984	42.2535	45.9016	51.2195	40	47.7477	39.1304	48.6957	66.0377	59.2593	36.2637	15.625	19.2308	35.6322	41.2844
str-242	42.7749	15.5115	6.33254	6	42.029	71.4286	38.7097	45.4545	31.25	27.7778
str-243	51.1957	11.9413	2.8146	18	64.4444	46.4286	54.6875	70.8333	62.1622	54.8387	65.5172	33.3333	51.4286	64	58.4906	48.4375	31.25	43.5897	51.5789	48.1481	40	32.3529
str-244	45.2116	12.0901	2.46788	24	33.3333	28.125	71.4286	68.75	58.6207	42.1053	60.8696	54.6667	48	45.122	39.4958	53.3333	43.299	42.4658	52.3077	34.8315	35.7143	43.038	30	51.2821	31.1111	29.5455	37.6344	50
str-246	41.6661	18.9075	3.2426	34	70.8333	57.6923	30	80.6452	50	37.1429	14.5833	48.5294	43.5897	27.8689	45.7944	16.6667	58.8235	66.6667	64.8148	71.1111	73.913	55	32.2581	25	23.8095	36	35.8209	28.2051	35.2381	34.375	26.3736	29.2453	25.4902	29.1667	32.3944	70.5882	24.4898	14.5161
str-247	36.7955	11.1726	4.56118	6	28.5714	50	50	38.7097	25.7143	27.7778
str-248	48.7353	13.469	3.01176	20	82.3529	43.4783	56	51.7241	21.4286	52.1739	51.7857	54.1176	47.1429	57.6271	46.3768	64.4444	58.5366	44.4444	51.8072	53.3333	41	34.6774	25	37.2549
str-249	35.4716	16.1937	6.61104	6	18	20	31.5789	60.8696	45.7143	36.6667
str-253	57.3988	14.3521	3.13189	21	69.2308	58.6207	62.069	52.9412	38.4615	68	40	39.5833	49.0196	48.2759	65.9574	44	90	50.7042	62.5	84.058	70.8333	68	51.3514	46.1538	45.614
str-254	43.5711	9.3707	3.82557	6	50.9091	57.5	34.4828	38.2979	45.4545	34.7826
str-255	38.7468	16.7027	6.81885	6	60.2941	20.339	53.3333	44.8276	21.4286	32.2581
str-256	50.1566	13.9552	5.69717	6	73.1343	30.7692	49.3976	42.5532	52.7778	52.3077
str-257	45.9601	11.0232	4.50018	6	59.6774	52.381	45.6522	50.7692	28.5714	38.7097
str-258	56.8326	9.07982	3.70682	6	41.7722	52.7778	62.7451	60.8696	55.2632	67.5676
str-259	41.4709	13.0207	2.65783	24	45.4545	72.8814	60	44.186	50	38.8889	42.1875	33.3333	64.4444	25.7143	45.8333	32.6531	42.1053	32.4324	31.5217	28.7356	54.0541	39.4958	26.5306	25.3731	26.5306	30.5085	49.4949	52.9412
str-261	40.3019	17.2398	3.51906	24	11.1111	27.027	18.1818	20	11.5385	23.0769	52.7273	54.1667	61.5385	59.322	61.9048	71.6667	51.3158	45.5556	55.914	37.6812	40	37.6623	36.5854	17.7215	41.8919	37.8378	55.3191	37.5
str-262	38.7278	11.9783	4.8901	6	35.2941	27.2727	48.7179	36.6667	27.2727	57.1429
str-264	37.89	9.54454	3.89654	6	38.7097	46.1538	25.7143	30.3571	35.2941	51.1111
str-266	48.5439	12.6916	3.66374	12	47.8261	39.3939	72	57.8947	60	53.8462	34.0909	34.7222	51.5625	32.8571	38.3333	60
srd-1	45.0241	8.79661	3.5912	6	40.3509	39.2157	61.9048	42.3729	39.1304	47.1698
srd-2	49.9769	13.1281	5.35952	6	65	55	61.1111	34.375	50	34.375
srd-3	49.9231	11.2645	2.65507	18	67.6056	64.2857	47.619	42	47.8261	71.4286	40.3846	35.7895	43.75	48.2759	44.1176	58.5106	47.3684	39.5161	30	56.8627	53.9823	59.292
srd-4	56.1598	16.0109	3.26821	24	56.1644	71.4286	64.4444	75	75	59.7222	31.6239	51.6854	31.5385	39.3939	40.1786	49.4382	38.8889	34.6154	60.8696	59.0909	35.0877	51.7241	82.0513	63.3333	66.6667	83.3333	55.1282	71.4286
srd-5	43.0195	10.8291	4.42094	6	34.7826	28.5714	37.5	52	55.2632	50
srd-7	43.1097	15.5034	3.16462	24	60	61.5385	65.3846	71.7949	50	68.1818	25.3012	24.812	28.5714	27.193	27.8689	27.451	50	23.913	40.3509	52.5	54.7945	50	45.8333	28.5714	50	38.4615	26.5957	35.514
srd-8	49.2925	14.1328	4.07979	12	33.9286	35	53.125	70.9677	54.5455	60.8696	53.1915	51.3889	40.6593	71.4286	31.1111	35.2941
srd-9	52.0637	8.24706	2.38072	12	50	58.8235	35.2941	63.3333	58.3333	54.5455	55	57.8125	43.8596	42.268	48.3516	57.1429
srd-11	36.7195	14.6315	3.44868	18	21.3675	22.4719	15.3846	20.2703	19.1176	18.5185	33.3333	43.9252	31.8182	38.961	48.2759	54.6667	46.5116	40.7407	66.6667	45.6522	47.1154	46.1538
srd-12	38.9238	5.4347	2.21871	6	39.2857	34.8837	40	49.0196	35.3535	35
srd-14	21.6215	3.97982	1.62476	6	19.8347	17.4242	19.469	20	25.1748	27.8261
srd-15	45.2682	16.3283	3.33301	24	72.973	67.6471	70	52.0833	50.9804	51.6667	37.931	40.1639	40.8602	61.7021	47.2222	55.102	12.5	30.1887	19.7183	26.1538	46.1538	34.1772	32.2581	57.1429	34.1085	56.5217	26.4706	62.7119
srd-16	40.7278	7.37779	3.01197	6	32.9268	39.2857	45.8333	31.25	46.9697	48.1013
srd-17	43.0302	16.4761	3.36316	24	59.5238	61.7647	65.6716	65.1163	51.9231	73.6111	48.3051	62.406	49.5413	41.4634	53.6842	34.6667	30.1887	25.974	36	28.9855	17.4603	12.5	37.3832	41.9355	47.8261	24.2857	32	30.5085
srd-18	41.9767	9.97483	4.07221	6	41.1765	31.5068	55.7692	40.8163	51.1628	31.4286
srd-19	54.0085	9.91021	2.33586	18	55.7143	47.0588	38.0952	70.5882	63.8298	58.3333	43.4783	44.4444	43.617	44.1667	53.5211	49.0741	47.1154	62.3656	55.3398	71.0145	62.8571	61.5385
srd-21	57.6559	16.0688	3.28004	24	37.8378	73.3333	46.1538	74	86.5385	73.0159	45.9677	52.5	58.1395	47.561	59.5238	48.6842	47.8261	45.7143	42.8571	30.2326	31.25	72.2222	63.0435	55.9322	70.0787	75.7576	58.8235	86.747
srd-22	52.892	18.563	3.78916	24	50.9804	64.9351	69.0476	81.4815	43.9394	67.7966	64.7727	48.6486	51.1628	44.6429	26.5625	57.8947	27.8689	37.5	40	50	50	57.6271	60.2941	68.9655	50	81.8182	73.4694	0
srd-23	39.9604	9.93271	4.05501	6	32.1429	45.8333	54	40	41.8605	25.9259
srd-24	45.8502	12.5035	2.9471	18	51.5152	60	68.3544	42.3077	46.4567	19.6429	33.3333	38.5321	32.5	49.1803	35.8779	36.25	44.2478	55.7895	42	52.1277	50	67.1875
srd-25	44.5104	7.53178	1.77526	18	52.6316	38.7097	61.4583	45.3333	47.5248	44.375	32.5	47.7273	48.0769	35.8974	40.6452	44.8598	46.3415	58	39.2157	36.7816	38.7097	42.4
srd-26	44.3885	17.4741	3.56689	24	65	73.8095	41.3793	71.1864	44.0678	64.9351	28.5714	29.3651	29.6296	26.6667	34.9515	25.8427	42.3729	71.7949	25.5814	17.9487	25.9259	65.5172	51.5625	47.619	60.9756	30.7692	48.3871	41.4634
srd-27	52.582	12.199	2.87534	18	75.9036	50.6849	48.2143	63.8655	51.8519	46.4286	46.0526	32.5359	35.1648	56.3025	43.4426	35.2941	47.619	62.3656	55.3398	71.0145	62.8571	61.5385
srd-28	44.9818	7.88763	1.85913	18	49.2063	51.3158	51.25	59.7826	43.9394	31.5217	43.3962	34.2857	41.4894	38.9744	45.6897	37.5	38.8235	44.5652	39.5349	45.679	54.0984	58.6207
srd-30	31.3691	13.2833	5.42287	6	16.9811	20.9677	35.2273	33.6634	27.027	54.3478
srd-31	39.0971	9.27719	3.7874	6	33.3333	48.7179	36.1702	46.1538	45.4545	24.7525
srd-32	37.1462	9.81267	4.00601	6	31.8182	29.2683	41.6667	35.5556	54.8387	29.7297
srd-33	36.0711	5.76201	2.35233	6	26.9841	35.8974	42.5	40	31.9149	39.1304
srd-35	38.4766	17.7983	7.26614	6	38.2979	17.6471	65.3846	26.9231	53.0612	29.5455
srd-36	27.8549	10.8227	4.41834	6	12.5	40.9091	22	39.0244	23.5294	29.1667
srd-39	25.3074	11.397	4.65282	6	43.5897	26.1905	14.8148	33.3333	17.4603	16.4557
srd-40	48.7677	8.48797	2.00063	18	46.875	43.2432	36.8421	50	43.1034	56.8182	41.0256	33.0827	47.4138	49.6063	51.6484	46.2766	45.2174	57.1429	58.9474	50.9677	69.6078	50
srd-41	32.7548	5.83777	2.38326	6	38.4615	27.6596	39.0244	36.5854	27.907	26.8908
srd-42	33.8248	16.5782	6.76803	6	27.5	25.641	29.0909	19.1489	65.8537	35.7143
srd-43	34.0728	11.5116	4.69961	6	26.1905	32.3944	51.3514	38.1818	38.4615	17.8571
srd-44	47.3946	10.9899	2.59035	18	40.8163	57.8125	35.4839	55.2632	50	52.6316	46.5753	79.7297	37.5	60.4651	37.5	49.1525	45.1613	38.6364	45.6897	42.1687	38	40.5172
srd-45	37.6582	20.83	3.80302	30	64.7059	64.7059	69.2308	72.5	80	68.9655	31.6667	30.3571	30.4636	16.0494	34.4086	46.6667	23.5772	19.2857	23.5772	23.7762	25.4438	30.9353	25.6757	27.5	33.3333	45.4545	17.7778	29.2683	60.1852	48.9796	41.6667	43.5897	0	0
srd-46	52.9501	13.0442	3.07455	18	68.5714	52.7273	70.2703	46.4286	43.2432	53.5714	82.0513	58.1395	45.9184	63.5135	55.3846	37.8788	46.7742	34.3511	35.9551	51.9608	41.573	64.7887
srd-48	56.2267	10.0779	2.44425	17	50	64.2857	56.4103	62.5	75	51.7241	61.9048	64.2857	71.4286	55.5556	57.5	63.2353	45.7831	41.5094	45.2381	47.8873	41.6058
srd-49	51.0488	10.6879	2.51917	18	57.4468	52.5	45	78.2609	67.7419	50	47.7273	39.0625	42.1875	42.029	43.5294	50.4854	62.2642	50.5263	41.4894	55.5556	56.338	36.7347
srd-50	48.816	9.18773	2.16557	18	54.5455	46.4286	58.3333	47.1429	51.2195	40.2597	55.7377	44.0678	46.3415	60	70.2703	46.8254	45.3608	50	29.0323	37.0861	45.3125	50.7246
srd-52	38.7465	14.3865	5.87326	6	28.9474	43.4783	32.7869	39.3443	23.6364	64.2857
srd-53	46.497	12.251	2.88759	18	43.1818	78.3784	54.5455	44.6809	58.3333	28.2051	47.1429	44.8276	48.3871	61.0169	43.8596	41.0256	61.1765	35.0877	37.2414	36.0544	35.8382	37.963
srd-55	50.1766	9.20227	2.169	18	50	41.791	41.0256	70.4545	49.2754	43.1818	50.5618	48.7179	55.9322	53.75	37.2881	44.3548	46.1538	39.2523	55.1724	53.7931	52.3438	70.1299
srd-56	44.0183	10.47	4.27436	6	47.0588	60.8696	45.7627	34.375	44.6154	31.4286
srd-58	52.054	11.3098	2.66575	18	55.5556	56.4103	40	59.4595	27.027	41.6667	59.322	65.2778	43.8776	64.7059	65	65.8333	41.6667	50.6173	43.2692	59.3407	40.678	57.265
srd-59	35.3668	1.66804	0.680973	6	33.3333	34.4828	36.9048	35.9375	37.5	34.0426
srd-60	53.7496	11.9452	2.8155	18	69.6429	57.6923	52.9412	37.7778	38.4615	47.0588	80.3922	67.7419	56.1404	58.3333	59.7826	64.7059	47.8723	43.4783	53.9326	35.6725	47.8992	47.9675
srd-62	43.0433	9.7723	3.98952	6	39.1892	51.2821	41.4894	30.7692	37.8378	57.6923
srd-63	37.8882	6.10453	2.49216	6	42.8571	38.8889	27.907	45.3125	36	36.3636
srd-66	36.5637	9.22961	3.76797	6	25	47.1429	44.4444	42.4528	31.1111	29.2308
srd-70	41.889	9.33789	3.81218	6	55.2632	32	44.4444	43.9394	30.2326	45.4545
srd-71	51.71	9.8394	2.31917	18	51.3514	59.2593	62.069	72.4138	42.2535	49.2308	52.381	52.1368	42.9577	59.7015	49.5146	63.0631	50	32.8244	45.3333	36.4583	58.7209	51.1111
srd-72	45.4723	12.2083	2.87753	18	54.5455	65.8228	73.913	63.3333	37.3134	32	42.8571	47	48.1928	37.037	39.7849	36.3095	49.0741	39.0476	27.451	43.0769	36.9863	44.7552
srd-73	42.85	8.43755	3.44461	6	39.2857	48.75	47.9167	35.4839	32.1429	53.5211
srd-74	49.6841	7.95871	1.87589	18	54.321	53.012	42.5	47.1264	46.3415	59.0164	56.7901	59.7701	47.3214	52.2124	44	42.5532	43.2	65.8228	47.1074	33.9394	43.1818	56.0976
srh-4	39.9384	13.8942	5.67227	6	23.8095	56.5789	43.038	53.7037	37.5	25
srh-8	43.7155	7.20656	2.94207	6	41.1765	45.1613	50.8197	52.6316	34.0426	38.4615
srh-11	33.9683	10.6161	4.33401	6	38.4615	43.9394	19.3548	45.5882	32.0755	24.3902
srh-15	38.0387	15.1907	6.20157	6	33.9286	43.6364	48.6486	21.0526	59.0909	21.875
srh-16	37.0749	12.5695	5.13148	6	16.6667	34.5238	50	35.4839	50.9434	34.8315
srh-18	42.6274	6.01474	2.45551	6	42.2222	45.6522	33.3333	39.3939	51.1628	44
srh-19	49.547	12.6113	3.05869	17	63.1579	51.1628	50	27.2727	52	50	50	34.6154	46.1538	31.8182	29.6875	53.6	54.6392	68	69.2308	61.4035	49.5575
srh-21	42.7621	15.0061	3.63952	17	51.6667	67.4419	61.2903	66.6667	52.7778	48.4375	20.5882	45.3333	20.6897	33.7662	32	24.1379	52.0548	37.7778	40.8163	43.662	27.8481
srh-22	38.9295	17.6611	7.21012	6	45.098	53.5714	16	61.7647	23.8095	33.3333
srh-23	48.3785	16.5651	3.38133	24	63.9344	72.4138	54.5455	54.5455	66.6667	76.4706	42.1687	42.3529	46.4912	45.8716	58.2278	54	43.5294	61.165	62.766	60.4651	46.9388	34.6939	23.0263	40.7643	53.5354	20	19.1781	17.3333
srh-24	43.999	6.85285	3.06469	5	46.4286	33.9623	40.3846	51.2195	48
srh-25	45.0775	9.94658	2.34443	18	60.3774	48.6486	43.3962	63.6364	59.5238	46	39.2157	33.3333	28.5714	47.8261	48.4848	34.1772	39.5062	32.4324	47.4576	44.898	40.1786	53.7313
srh-27	45.3487	11.8169	2.78527	18	47.3684	54.8387	52.5	70.8333	46.1538	58.209	38.2353	32	22.449	28.7671	46.6667	41.1765	47.1429	58.4615	37.1795	35.7143	49.2308	49.3506
srh-28	41.8784	14.0162	3.30366	18	61.5385	74.1935	34.5455	52.6316	42.4242	62.1212	27.027	28.7129	31.0345	30.3922	40.5405	51.4706	35.1064	33.6207	20.7317	46.4286	38.7387	42.5532
srh-29	39.5732	15.0119	6.12856	6	54.1667	56.5217	42.8571	37.931	17.3913	28.5714
srh-36	34.3574	9.3819	3.83015	6	41.6667	27.2727	40.9091	45.7143	25	25.5814
srh-37	38.9151	21.9072	8.94359	6	36.1111	42.5	27.7778	16.6667	30.4348	80
srh-38	35.4345	12.7796	5.21723	6	35	38.7097	36.3636	54.2857	33.9623	14.2857
srh-39	42.6254	12.3018	2.89956	18	43.5897	57.8947	38.7097	33.3333	40	61.2903	44.6809	23.8095	16.6667	38.8889	26.7857	49.0566	59.6154	38.3333	49.0196	49.3151	41.4286	54.8387
srh-40	19.3843	5.21503	1.2292	18	12.3077	25	27.7778	14.7541	16.6667	26.1905	20.4819	15.0685	19.3103	20.9302	28.3951	24.1758	13.1313	16.8142	17.5573	14.7826	21.875	13.6986
srh-41	37.5728	12.515	5.10921	6	53.8462	37.5	45.4545	38.6364	16.6667	33.3333
srh-44	40.1778	11.7844	4.81096	6	44.7368	29.8969	59.292	26.3889	42.8571	37.8947
srh-45	37.3267	9.871	4.02982	6	32.8358	28.2051	53.8462	42.8571	37.8378	28.3784
srh-46	35.0132	8.94286	3.65091	6	42	43.4783	40.7407	35.5932	26.3158	21.9512
srh-48	35.7875	9.15081	3.7358	6	25.3333	40.1869	25.3968	48.9362	38.806	36.0656
srh-49	71.1609	6.92406	1.63202	18	62.2222	60	75.6098	74.2857	69.8113	72.5	65.4545	68.75	65.5172	60.9375	71.4286	68	76.9231	72.8571	77.9412	77.0833	87.5	74.0741
srh-50	33.5372	5.88559	2.40278	6	42.1053	28.4211	37.5	35.1351	26.3158	31.746
srh-51	33.0652	18.9438	8.47194	5	16.129	44.7761	31.0811	58.8235	14.5161
srh-52	39.3552	9.79251	3.99778	6	52.3256	35.6322	38.4615	41.8605	44.6809	23.1707
srh-54	40.3598	10.0576	4.10601	6	54.4444	25	40	40.1786	47.1698	35.3659
srh-55	36.5519	5.25865	2.14684	6	33.3333	29.0323	39.1304	44.4444	35.5932	37.7778
srh-59	36.2846	8.45509	3.45178	6	49.0196	37.5	31.25	42.4242	31.7073	25.8065
srh-60	46.1992	5.55864	2.2693	6	47.4684	41.4747	55.914	40.1961	46.3087	45.8333
srh-61	56.1493	11.4208	2.76996	17	68.3333	61.5385	70.2703	55.6962	69.0141	61.3636	52.1739	63.1579	23.0769	51.4286	44.4444	52.8736	53.7313	52.5641	53.8462	52.5641	68.4615
srh-66	38.5728	7.57956	3.09434	6	30.6452	40.9836	36.5079	30.9091	41.7582	50.6329
srh-67	38.5965	13.6348	5.56637	6	31.3725	29.3333	50	51.4286	50	19.4444
srh-68	36.8695	6.16501	2.51686	6	34.2857	48.2759	30.9859	34.2105	39.1304	34.3284
srh-69	36.3488	9.73996	3.97632	6	28.5714	33.3333	37.8378	25	41.1765	52.1739
srh-70	40.6213	12.73	5.19701	6	25	57.8947	50	43.3333	27.5	40
srh-74	39.5324	9.69371	3.95744	6	23.3333	40.625	44.4444	38.4615	37.5	52.8302
srh-75	34.5192	11.4802	4.68676	6	28.5714	35.8974	29.7297	56.25	23.3333	33.3333
srh-77	32.5584	5.19247	2.11982	6	40	30	31.4286	25	32.5581	36.3636
srh-79	38.8172	7.65626	3.12566	6	40.4255	50	32.6087	42.8571	28.3019	38.7097
srh-80	32.5852	16.2651	6.64019	6	47.3684	30.5085	30.7692	21.6216	10.5263	54.717
srh-81	40.7048	7.10458	2.90043	6	36.3636	47.619	51.0638	33.3333	40	35.8491
srh-82	46.6774	11.5349	4.7091	6	30.7692	36.5385	51.2195	62.963	51.5152	47.0588
srh-83	45.5819	21.0443	8.5913	6	63.6364	7.14286	53.3333	56.5217	35.7143	57.1429
srh-90	48.866	6.98633	2.85216	6	45.4545	54.8387	37.1429	47.3684	54.5455	53.8462
srh-91	46.2539	15.9196	6.49917	6	45.8333	31.8182	76.6667	40	46.6667	36.5385
srh-97	49.7067	10.535	2.48312	18	35.7143	55.5556	59.0909	59.0909	64	66.6667	42.4528	40.8163	56	51.6129	51.7647	47.0588	62.7451	33.75	43.9024	51.1628	35.6322	37.7049
srh-99	41.8905	17.9191	7.31544	6	42.8571	58.0645	36	12.5	62.7907	39.1304
srh-100	48.4695	11.4417	4.67105	6	57.5758	51.2195	54.5455	46.875	54.2857	26.3158
srh-101	26.8944	12.3069	5.02426	6	10.0917	33.3333	29.0698	18.75	24.359	45.7627
srh-104	37.212	6.23988	2.54742	6	27.8689	35	40.5063	40.3846	45.614	33.8983
srh-105	47.3714	12.6448	5.16221	6	26.7857	38.3333	60.5263	54.0984	48.4848	56
srh-107	36.7485	6.03817	2.46507	6	33.3333	44.1176	38.7097	26.9231	40.7407	36.6667
srh-108	41.3155	5.08806	2.07719	6	34.4828	42.1053	41.1765	48.5294	44.6429	36.9565
srh-109	40.147	9.84143	4.01775	6	21.7391	42	42.8571	40	42.8571	51.4286
srh-110	43.8841	4.80406	1.96125	6	47.9167	45.8333	46.4286	36.3636	39.3939	47.3684
srh-111	41.2	8.0457	3.28464	6	27.451	38.0952	42.8571	40.9091	50	47.8873
srh-113	41.1555	10.2816	4.19746	6	47.1698	35	23.0769	50	44.186	47.5
srh-115	44.1667	17.591	7.18152	6	62.5	50	52.2727	53.7037	14.7059	31.8182
srh-116	44.7797	15.0663	6.15079	6	64.5833	57.6923	50	36.3636	34.6154	25.4237
srh-117	42.5558	10.5518	4.30774	6	48.7805	44.8276	57.1429	40.4762	25.9259	38.1818
srh-118	50.9888	6.8543	2.79826	6	50.9804	56.4103	48.3871	57.7778	38.8889	53.4884
srh-119	48.076	8.85436	3.61478	6	62.1622	39.1304	47.2222	48.9796	38.4615	52.5
srh-120	45.4604	18.7128	7.63946	6	80	37.7778	50.9434	26.9231	42.4242	34.6939
srh-122	56.843	8.9006	2.09789	18	64.8649	65.7895	52.9412	61.7647	51.0204	66.6667	57.5758	66.6667	47.8261	58.4071	48.0519	55.4348	43.8017	71.2121	44.2857	68.0851	48.7805	50
srh-123	28.9448	9.40347	3.83895	6	44.2857	29.0909	20.7547	23.2877	20.8333	35.4167
srh-125	30.0836	7.37028	3.0089	6	34.6154	33.3333	16.2162	35.1351	27.2727	33.9286
srh-126	36.0985	12.1754	4.97058	6	35.5263	36.1702	17.9487	55	41.1765	30.7692
srh-127	40.2882	13.2182	5.39632	6	63.8889	41.6667	27.6596	43.3962	36.1702	28.9474
srh-128	42.7982	11.5591	4.71897	6	38.4615	30.6122	53.8462	39.5833	34.2857	60
srh-129	31.6232	9.94123	4.05849	6	36.8421	42.5926	29.6296	37.5	14.2857	28.8889
srh-130	35.2057	11.4799	4.68666	6	51.1628	39.0244	35.2113	23.4375	41.6667	20.7317
srh-131	36.5128	11.9123	4.86316	6	26.8657	45.6311	19.6429	49.1228	45.1613	32.6531
srh-132	40.6911	21.05	8.59362	6	29.1667	18.4211	64	24.1379	40	68.4211
srh-139	45.5494	7.84906	3.20437	6	42.1687	56	40.3846	53.0612	46.3158	35.3659
srh-140	31.2713	8.25885	3.37166	6	28.8462	44.4444	36.8421	25.9259	21.2121	30.3571
srh-141	42.676	13.9752	5.70533	6	38.0952	48.3871	51.0638	16.129	52.381	50
srh-142	29.4324	10.9246	4.45996	6	28.125	33.3333	45.4545	11.7647	26.6667	31.25
srh-144	48.1043	9.65931	3.9434	6	55	54.5455	44.2478	49.2958	55.102	30.4348
srh-145	48.0356	11.1193	4.53942	6	48.3871	51.4286	53.4247	63.4921	40	31.4815
srh-146	53.7012	12.9647	3.74259	12	59.5238	38.8889	54.5455	69.5652	50	37.1795	79.3651	37.9032	57.1429	58.0645	58.3333	43.9024
srh-148	34.1254	16.4971	6.73493	6	51.1111	58.4906	26.3158	23.2558	18.1818	27.3973
srh-150	36.4044	6.32094	2.58051	6	37.5	47.2222	30.4348	35.0877	38.1818	30
srh-151	40.5587	10.8932	4.44712	6	47.619	54.0541	42.8571	22.8571	34.1463	41.8182
srh-154	43.7592	16.4482	6.71494	6	47.6923	74.0741	36.1702	32.7273	43.5897	28.3019
srh-156	40.0473	18.1828	7.42311	6	34.375	50	17.5	44.8276	25.5814	68
srh-157	43.6406	12.4291	5.07416	6	40.2439	59.7561	30.7692	44.4444	30.3797	56.25
srh-158	39.0458	6.71862	2.74286	6	46.9697	32.5	40.7407	45.9459	37.2093	30.9091
srh-159	45.4338	12.4931	5.10029	6	40.4255	60.3774	51.8519	28.3582	55.7692	35.8209
srh-160	41.586	16.9651	6.92598	6	45.7143	45.1613	27.5862	38.4615	22.2222	70.3704
srh-162	43.4347	9.15104	3.7359	6	57.1429	50	44.186	41.3043	35.4167	32.5581
srh-164	32.6999	12.6178	5.15119	6	20.5128	42.8571	45.8333	14.2857	38.0952	34.6154
srh-165	44.6275	9.71857	3.96759	6	40.9091	52.6316	28.5714	48.5714	55.2632	41.8182
srh-166	35.1901	7.50232	3.06281	6	32.2581	33.3333	38.8889	48.5714	29.7872	28.3019
srh-167	35.1718	9.91188	4.04651	6	19.2308	35.7143	44.8276	28.0702	39.2857	43.9024
srh-168	36.465	8.80411	3.59426	6	33.3333	52.1739	30.1587	32.6531	29.1667	41.3043
srh-169	48.3647	8.78791	3.58765	6	64.1509	53.1915	41.0256	44.7368	43.3333	43.75
srh-174	49.5182	12.9177	5.27364	6	26.8293	46.9697	50	62.6506	49.2958	61.3636
srh-179	55.5904	14.8653	3.50378	18	62.2642	51.0204	58.8235	63.7931	70	61.9048	57.1429	74.2857	32.6087	46.25	35.1351	44.4444	71.6981	76.6667	27.1605	49.4845	47.0588	70.8861
srh-182	46.1758	11.7529	4.7981	6	58.9744	28.3333	41.4286	39.6226	52.1739	56.5217
srh-186	47.8546	14.4619	5.90403	6	56.5217	59.5745	36	30.2326	65.4545	39.3443
srh-190	41.7744	7.4821	3.05456	6	43.5484	36.6667	50	44.4444	46.5753	29.4118
srh-193	41.5933	16.5615	6.76122	6	20	25	48.5714	40	53.4884	62.5
srh-195	41.7266	11.807	4.82018	6	37.8378	60	51.5152	36.3636	37.1429	27.5
srh-199	48.1527	10.6843	4.36185	6	54.5455	44.6809	44.4444	37.8378	40.7407	66.6667
srh-201	48.5912	25.9628	10.5993	6	37.5	18.1818	41.1765	92.3077	38.0952	64.2857
srh-202	48.6068	15.8211	3.72906	18	33.3333	38.0952	47.8873	62.7907	83.871	41.6667	65	50.5376	75.8065	47.3684	60.5263	48.8372	21.7391	34.2466	36.8421	35.8974	47.619	42.8571
srh-203	44.5073	14.0312	5.72823	6	35.8491	68	52.2388	43.3333	39.6226	28
srh-204	41.8422	17.3171	7.06968	6	32.4324	26.3736	65	60	24.3902	42.8571
srh-206	54.5687	11.1483	2.27564	24	63.1579	58.0645	46.1538	53.9683	40.4255	46.4286	49.1228	38.4615	59.2593	68.8525	48.9362	58.3333	66.1972	63.0137	82.8125	65.2632	56.6038	68.4932	43.2432	54.1935	48.4536	45.4545	40	44.7552
srh-207	36.612	13.2189	5.39661	6	30.7692	33.3333	60.4396	42.8571	27.2727	25
srh-208	52.2488	14.3948	2.93833	24	52.5	41.8182	68.75	50	61.5385	52.3077	63.0769	53.3333	82.3529	58.3333	55.8824	67.5325	42.0455	54.6218	54.023	50	44.8718	28.7671	52.7473	76.9231	49.2647	45.2055	23.0769	25
srh-209	46.6156	15.3119	6.84767	5	45.4545	52.9412	20.6897	54.902	59.0909
srh-210	53.5121	11.484	2.34416	24	54.5455	59.5745	44.186	49.0909	71.831	62.963	70.9677	69.5122	70.5882	59.2105	56.1224	65.3333	61.5385	49.5413	43.1507	50.8475	44.1441	59.5238	45.1327	38.2609	41.6	34.6591	40.7895	41.1765
srh-214	46.9815	8.11493	1.65645	24	58.209	44.186	38.5965	58.5106	52.0833	50	60.6557	44.2857	28.4314	42.3529	55.9524	57.6923	45.3704	55.3191	41.25	46.281	49.5868	45.0549	34.6939	39.6739	42.1053	46.0526	41.2121	50
srh-216	47.9421	8.41043	3.43355	6	40	50	36.7347	48	59.2593	53.6585
srh-217	45.7032	17.0002	6.94029	6	40.5405	55.5556	50	17.1429	43.3333	67.6471
srh-220	41.8495	3.65091	1.63274	5	45.4545	40	38.75	46.1538	38.8889
srh-222	31.4728	12.9938	5.30471	6	30.8333	26.3158	21.7391	16.6667	42	51.2821
srh-223	43.1231	17.1672	7.00847	6	38	48.1481	75	38.8889	27.2727	31.4286
srh-227	52.1247	9.9264	2.4075	17	64	51.3514	60.4167	41.6667	40.2985	46.0674	62.8571	68.5714	57.3034	61.0619	47.7273	51.8072	56.7568	44.6809	57.4468	39.1667	34.9398
srh-229	43.6631	11.3778	5.08832	5	57.1429	37.5	52.9412	29.2683	41.4634
srh-233	29.4303	15.5616	6.35298	6	31.25	29.3103	16	13.3333	57.1429	29.5455
srh-235	25.82	4.97166	2.02967	6	25	22.2222	20	24.0964	32.6923	30.9091
srh-236	54.9582	8.41963	1.98453	18	51.9231	54.717	73.4694	57.4468	64.8649	42.3729	58.3333	59.8214	50.4132	49.0741	59.4203	43.4211	60.2564	61.2245	57.3333	57.4713	47.0588	40.625
srh-237	31.4892	8.63127	3.5237	6	42.1053	32.4675	19.2308	34.9206	36.9231	23.2877
srh-238	27.759	5.90804	2.41195	6	27.2727	36.7347	19.5652	25.5319	31.8681	25.5814
srh-239	31.7539	15.2043	6.20712	6	55.5556	46.4286	22.7273	20.5128	22.2222	23.0769
srh-241	24.7683	5.90016	2.40873	6	17.6471	23.1884	28.2051	18.5185	31.8841	29.1667
srh-243	39.979	15.2985	6.24557	6	24.2424	30	46.3415	58.5366	25.5814	55.1724
srh-244	50.986	9.63611	2.27125	18	55.814	42.1053	34.0909	46.4286	58.8235	52.5	41.8605	59.5506	72.5806	54.0984	61.7647	42.8571	42.2414	44.186	56.6667	42.8571	59.322	50
srh-245	52.4798	14.6974	3.4642	18	75.7143	46.1538	23.8095	27.5	71.1111	79.2453	54.2373	45.3782	41.0526	54.8387	64.557	51.2821	63.7363	48.2143	54.5455	51.9231	44.3182	47.0199
srh-247	50.3542	11.5869	2.73106	18	62.069	40	37.5	28.2051	77.2727	51.4286	61.4458	44.0476	61.7647	45.1613	50.6329	45.5882	53.9474	48.913	42.8571	56.6667	39.4161	59.4595
srh-248	57.6372	9.79608	2.30896	18	62.7451	73.1707	69.4444	65	46.3415	53.8462	56.1224	68.3333	55.1402	57.3171	60.241	61.8557	54.1667	69.8113	47.1264	40.625	56.4103	39.7727
srh-250	47.0515	12.335	2.9074	18	50	57.7778	64.2857	57.1429	68.0851	28.5714	46.6019	54.386	47.7778	48.8095	58.9552	52.459	25.8993	27.5168	39.4231	41.3793	38.6555	39.2
srh-251	49.9135	17.1842	4.05035	18	61.2245	30	25	61.9048	65	89.5833	39.1753	41.4815	50	69.6429	61.194	55.1724	39.3617	27.6786	46.8468	26.7606	56.5657	51.8519
srh-252	35.5033	9.77562	4.37179	5	34.2857	40	33.3333	21.6216	48.2759
srh-253	46.9849	10.1159	2.38433	18	65.6716	62.069	48.4848	48.3871	40	31.5789	45.2381	46.3415	49.4118	52	55.3398	57.9545	39.1304	48.4375	34.9593	52.1739	40.9639	27.5862
srh-254	34.2445	10.9555	4.47257	6	48.4375	42.1687	16.6667	36.2963	30.2521	31.6456
srh-258	38.2686	9.01694	3.68115	6	37.1134	42.8571	52.0548	27.3684	29.8507	40.367
srh-261	36.1159	13.0341	5.32113	6	32.5843	33.75	16.3636	40.8333	36.5854	56.5789
srh-263	28.3337	15.1839	6.19879	6	25.8621	19.7368	55.814	12	33.3333	23.2558
srh-264	34.3031	15.0333	6.13731	6	52.7473	28.5714	36.8932	22.2222	50	15.3846
srh-266	35.7061	11.2208	4.58086	6	25.2747	30	50.6173	29.6875	49.4118	29.2453
srh-268	34.5993	13.3117	5.43447	6	23.1884	25	39.2308	43.3962	22.0183	54.7619
srh-272	37.1202	12.9031	5.26768	6	30	28.4404	43.956	59.322	24.2105	36.7925
srh-274	40.3609	9.6726	3.94882	6	26.3158	45.7143	35	50	50	35.1351
srh-275	53.1066	10.4467	2.53369	17	65.7143	42.8571	63.6364	47.8261	56.8966	53.2468	52.2727	42.1053	46.6667	66.6667	55.2632	41.7476	77.5862	39.8374	54.6875	50.7463	45.0549
srh-276	47.2976	16.1677	6.60044	6	69.4444	37.931	57.6271	28.8462	56.6038	33.3333
srh-277	46.7057	10.9756	2.58697	18	51.4706	54.7619	72.3404	41.1765	33.3333	58.6957	42.9907	45.4545	48.4848	24.2857	46.0674	62.0253	45.7944	41.8919	50	38.6792	37	46.25
srh-279	49.4519	9.53272	2.24688	18	71.9298	68.4211	44.6154	56.0606	45.2381	37.2881	41.8919	38.7755	46.7532	45.9016	41.2844	48.5714	56.0345	53.1915	47.1154	50.4425	56.1224	40.4959
srh-280	48.5447	10.3606	2.44202	18	51.5152	65.0485	55.5556	55.4217	62.5	31.9672	52.7273	39.6947	48.6486	49.4505	37.2093	38.5246	38.7097	42.7273	33.6735	60.9375	48.8372	60.6557
srh-281	48.8609	4.36298	1.78118	6	50	44.8276	52.6316	42.3729	50	53.3333
srh-282	45.1649	18.618	3.39916	30	59.6774	65.9574	67.8571	60	67.8571	61.0169	24.183	31.5217	28.972	39.0625	28	30.7692	17.0213	20.9302	51.1364	28.4553	38.9706	24.6753	34	34.1463	42.1053	32.1429	50	21.0526	61.7021	50	86.8421	67.4419	63.5417	65.9091
srh-283	44.1169	7.08356	1.66961	18	44.4444	60	58.5714	51.3158	42.8571	48.5714	39.5833	43.3735	44.4444	44.5545	39.7436	36.4865	32.3741	41.9355	37.5	46.6667	42.4658	39.2157
srh-284	31.7293	14.5974	5.95936	6	36.3636	45.4545	24.6377	12.766	50	21.1538
srh-291	47.0716	12.6246	2.97564	18	53.6585	44.4444	80.7229	50	36.6667	64.7059	27.1845	47.6636	50.9091	53.2258	37.5	43.4783	41.358	57.1429	39.7163	33.0189	50.8929	35
srh-292	43.1135	5.14966	2.10234	6	47.2222	46.8085	34.1463	41.1765	42.1053	47.2222
srh-293	47.2367	12.8377	5.24097	6	47.8261	38.6364	42.3077	69.2308	32.6923	52.7273
srh-297	45.6855	7.31562	2.98659	6	50	48.2759	48.6486	31.0345	50	46.1538
srh-298	49.2762	7.85322	1.85102	18	57.5758	52.9412	63.6364	49.4382	38.8889	48.7805	41.8803	48.6111	36.5591	41.3793	36.3636	47	51.25	56.4706	58.5714	56.7164	50	50.9091
srh-308	55.2468	11.8068	2.7829	18	54.8387	55.5556	85.1852	75	48.5714	48.1481	52.7273	46.875	46.4286	53.8462	47.8261	50	70.5426	50.6849	51.5152	38.1679	50.4132	68.1159
sri-1	48.3306	28.2683	8.16035	12	56.6038	40.8451	44.2623	32.9412	46.0317	56.25	41.6667	29.7872	31.5789	100	0	100
sri-3	45.8807	17.9233	5.174	12	70.2128	61.1111	68.254	41.1765	58.8235	61.1111	52	25.9259	33.3333	27.5862	21.6216	29.4118
sri-5	40.7255	20.675	5.96836	12	64.8649	73.6842	61.25	67.3469	25.8824	37.7778	41.9355	27.2727	14.2857	22.5806	29.4118	22.4138
sri-6	40.1091	11.4095	3.29363	12	52.381	32.2581	37.5	50	50	45.4545	60	28.5714	37.037	23.6842	26.9231	37.5
sri-8	45.7166	21.7763	8.89014	6	75	26.3158	55.5556	19.0476	61.5385	36.8421
sri-9	36.1652	21.3572	8.71904	6	29.1667	28.3333	23.0769	20	77.7778	38.6364
sri-11	26.09	10.5714	4.31574	6	43.3333	13.8889	25.9259	32.5	18.4783	22.4138
sri-12	44.5778	8.30343	1.95714	18	47.6923	55.1724	44.4444	53.75	51.6484	44.2623	52.6316	41.6107	45.6693	59.322	38.9262	44.0678	43.5484	48.9362	32.3077	31.0345	34.0426	33.3333
sri-13	34.8119	16.8022	4.85038	12	57.1429	48.8889	55.6962	32.1429	46.5116	37.9747	35	31.4286	0	16.2791	19.1781	37.5
sri-14	28.9513	9.76799	2.81978	12	35.9551	32.9412	28.3333	29.1667	44.5946	31.3725	30.4348	33.3333	19.5122	36.9565	14.8148	10
sri-15	33.414	12.7445	3.67903	12	42.5	35.443	48.2759	49.2537	40.5941	46.2963	17.8571	21.4286	26.087	25.4545	11.1111	36.6667
sri-16	37.1628	8.98755	2.99585	9	25	25.8621	36.4341	37.3494	50.9804	39.0625	50	35.2941	34.4828
sri-17	40.0326	8.86898	2.56025	12	27.2727	35.6322	34.8485	33.3333	38.0952	27.907	50	52.9412	52	45.4545	44.4444	38.4615
sri-18	30.9027	12.2881	3.54727	12	30.4348	30.8642	31	55.1724	37.3333	28	33.3333	16.6667	47.619	22.2222	9.61538	28.5714
sri-19	22.4332	8.08896	3.3023	6	26.6667	9.52381	20.7547	21.875	21.5686	34.2105
sri-21	47.2341	10.2465	2.13654	23	40	44.4444	35.5556	43.4783	27.5	44.4444	55.7895	60.4396	59.3023	60.3053	55.102	50.4673	48.8372	43.8017	48.6486	54.4118	62.963	50	28.2051	57.1429	43.75	33.3333	38.4615
sri-22	28.8481	7.90167	3.22584	6	37.931	30.303	37.2881	22.2222	26.9231	18.4211
sri-23	33.5732	12.1293	4.95176	6	31.25	52.6316	24.7312	19.7368	42.8571	30.2326
sri-24	32.7457	16.1562	6.59574	6	23.5955	17.7419	57.1429	18.1818	33.3333	46.4789
sri-25	31.3009	11.5518	4.71601	6	17.2932	38	44.3182	41.9048	25.5102	20.7792
sri-27	50.0594	9.77879	2.30488	18	36	45.8716	56.25	60	58.1818	51.1111	48.9796	60.6383	38.2114	59.633	57.5758	43.1507	63.5417	39.8058	60.9272	40	34.6154	46.5753
sri-28	46.5446	15.1324	6.17779	6	35.6688	60	35.5932	30.0971	67.5325	50.3759
sri-29	48.7942	9.66914	2.27904	18	46.0526	50.7042	52.5253	41.8367	51.3514	42.2764	40.8602	57.4627	42.1965	44.0476	43.4483	46.5517	57.2816	54.8872	79.8507	45.2555	43.75	37.9562
sri-31	31.8487	11.5892	4.73126	6	34.1085	20	23.8636	27.7228	32.4561	52.9412
sri-36	50.5655	11.9049	2.806	18	55.3719	51.2195	48.1818	55.102	34.6154	35.2941	56.1983	59.8131	53.5484	42.0168	50.3937	47.8571	63.4921	42.1875	67.0455	30.2326	76.2295	41.3793
sri-37	38.8776	24.5273	10.0132	6	17.3653	80.6452	31.1111	32.7586	17.2185	54.1667
sri-38	50.7721	8.26965	1.68804	24	59.1549	54.5455	63.1579	55.5556	32.8767	41.25	66.2651	52.2523	52.2124	46.9027	60	44.8718	51.3158	57.5221	55.5556	52.5424	52.7027	55.6701	35.2941	45.0331	52.2059	42.0382	45.1613	44.4444
sri-41	46.8464	9.60633	1.96088	24	40.625	55.2239	47.3684	41.1765	41.3043	50.9434	50.4587	51.3158	38.5827	50	53.5714	64.7727	48.3871	50.7463	49	43.1579	42.1053	41.4414	59.6899	66.9903	26.8519	37.1622	43.75	29.6875
sri-42	51.6196	9.49724	2.23852	18	62.7907	53.3333	63.3803	47.2222	42.6667	36.4341	43.1034	51.4019	49.6454	58.6957	53.1532	60	49.6503	42.1569	40.7407	74.2857	48.1481	52.3438
sri-43	38.1883	11.4148	2.69049	18	33.7838	45.4545	29.661	41.0714	51.1905	37	36.2637	18	43.5897	28.8462	49.2537	36.2637	38.3648	33.8028	70.3488	36.9369	30.4054	27.1523
sri-45	51.2853	14.6373	3.45004	18	32.8125	46.5116	49.2308	51.5152	49.1228	43.4343	45.2381	39.6947	38.4615	47.3684	43.75	46.4912	33.6538	78.2609	69.1176	82.2581	53.5714	72.6415
sri-46	36.9454	9.37758	3.82838	6	48.5294	48.2759	33.3333	25.5814	34.2857	31.6667
sri-47	44.0863	15.5267	6.33876	6	40.9639	29.2398	28	43.5583	53.6913	69.0647
sri-49	60.2853	15.4829	3.75516	17	64.2857	50	46.875	39.6226	55.8824	75.1351	49.6855	82.4468	69.1176	61.745	93.038	57.1429	44.4444	76.699	37.8641	66.6667	54.1985
sri-51	29.275	8.32444	3.39844	6	33.913	34.4538	30.0813	33.9869	30.4878	12.7273
sri-53	30.0159	6.51534	2.65988	6	29.4118	24.6753	38.843	36.6071	22.3529	28.2051
sri-54	24.0078	5.58526	2.28017	6	32.9268	24.5098	24.5902	25.5814	16.4384	20
sri-55	37.4437	6.25487	2.55354	6	32.5	34.5324	41.3793	44.5255	29.078	42.6471
sri-56	25.6634	3.26174	1.3316	6	21.3115	23.1707	25.2174	30.6667	26.4957	27.1186
sri-62	29.2876	4.12765	1.6851	6	33.0882	33.3333	32.2581	27.4648	25.7353	23.8462
sri-63	23.7701	3.82395	1.56112	6	27.7778	20.7317	22.1374	19.6581	29.0598	23.2558
sri-64	23.4692	3.01565	1.23113	6	28	18.9024	24.6269	23.8095	23.622	21.8543
sri-65	24.7026	3.89791	1.59131	6	23.7762	26.9231	18.4466	24.8062	24.031	30.2326
sri-66	27.8061	7.75498	3.16596	6	37.7358	23.5294	27.1845	24	18.0233	36.3636
sri-69	26.2237	5.23894	2.13879	6	20.155	25	25.2252	29.2035	22.7586	35
sri-71	27.9101	6.65037	2.715	6	40.1515	28.5714	27.7778	20.4188	24.6479	25.8929
sri-72	29.6409	5.6981	2.32624	6	28.9855	24.3697	39.0244	33.3333	27.9221	24.2105
sri-73	27.1705	4.42796	1.80771	6	28.75	35.0649	27	23.8994	22.6891	25.6198
sri-74	29.438	8.18535	3.34166	6	37.3913	33.7662	34.9057	21.8182	31.9149	16.8317
sri-75	26.1078	5.44336	2.22224	6	20.8633	28.8732	25.5102	25.2427	20.8633	35.2941
sri-76	24.3775	4.60939	1.88178	6	30.2326	26.2136	17.1429	23.6111	27.3256	21.7391
sri-77	26.6855	10.8092	4.41285	6	39.4161	33.5366	19.697	35.6061	18.6992	13.1579
srm-1	29.4973	4.89753	1.99941	6	29.3578	34.0909	23.8938	33.1081	23.2	33.3333
srm-2	33.7743	16.3554	3.85501	18	16.9118	15.6028	14.9123	13.4146	19.0141	21.6418	50.9434	42.8571	32.4324	38.1579	15.9574	65.0602	36.6667	35.2941	36.6906	42.2819	62.3377	47.7612
srm-3	33.0583	13.2039	5.39049	6	21.0526	22.2222	28	30.9524	40	56.1224
srm-4	31.553	12.8085	5.22906	6	25.5814	18.3486	37.1429	47.9675	17.7778	42.5
srm-6	33.1996	10.2445	4.18229	6	19.883	41.7391	29.0323	31.0811	28.9474	48.5149
srn-1	36.7113	4.75978	1.94317	6	40.2062	36.1446	35.7798	40	40.1961	27.9412
sre-1	26.9246	8.04523	3.28445	6	29.932	27.6786	41.1111	21.8487	19.0476	21.9298
sre-2	39.927	11.8617	2.79584	18	51.6854	56.25	45.8824	54.2857	48.3607	52.7273	33.3333	52.2059	32.2314	24.4898	22.0339	28.4314	48.5714	33.7838	28.5714	22.3684	39.4737	44
sre-3	41.8353	11.1013	2.6166	18	49.6599	57.2917	60.3306	46.3415	51.3761	56.25	54.6667	31.2849	38.4106	37.5	42.029	31.9527	36.9048	32.5	25.2747	39.7059	37.6623	23.8938
sre-4	40.4252	7.77871	3.17564	6	39.5604	29.902	42.2078	44.5378	34.3434	52
sre-5	33.8483	8.25838	3.37147	6	28.6667	36.5591	31.6901	33.9286	24.0437	48.2014
sre-6	38.1248	6.33366	2.58571	6	33.913	47.561	29.6296	37.5887	42.6829	37.3737
sre-7	41.3734	17.4344	7.11755	6	23.3333	33.9623	46.9388	37.2549	33.3333	73.4177
sre-8	24.261	6.97537	2.84768	6	22.9508	16.9231	26.5306	32.2034	31.1688	15.7895
sre-9	46.9069	15.0776	3.65686	17	42.4242	29.7297	42.5532	68.5185	85	54.4304	49.2188	62.0968	46.5517	35.0515	26.1438	44.1176	34.9206	45.6693	55.4054	29.7521	45.8333
sre-10	32.7924	7.84968	3.20462	6	31.9149	20	39.1304	40	37.931	27.7778
sre-13	22.2871	10.0349	4.09674	6	17.9487	32.5	11.4754	35.5556	12.987	23.2558
sre-14	46.926	12.0564	2.84172	18	61.1111	44.6809	71.2121	52.5	49.0566	41.0256	56.6372	64.7059	56.3636	45.3947	31.3953	34.4633	35.7798	52	44.5455	38.1818	38.9474	26.6667
sre-20	42.8179	10.1864	2.40095	18	53.1915	50.8772	66.6667	57.1429	48.5714	51.7241	41.6	41.1111	37.6147	43.6782	33.5938	29.4416	39.7849	34.8387	30.5785	30	42.1053	38.2022
sre-21	35.5	11.6445	4.75386	6	54.902	39.0244	24.3243	36.5385	35.4839	22.7273
sre-22	26.9208	12.547	5.1223	6	21.6216	50	23.4375	14.2857	31.25	20.9302
sre-23	37.4745	14.4013	3.39443	18	41.0256	29.0909	68.5714	64.5833	24.6154	61.7647	27.8195	44.9367	35.0282	21.4286	23.494	29.4118	27.8261	37.1134	43.8202	31.3869	37.069	25.5556
sre-24	28.0295	6.45693	2.63603	6	29.5775	20.6897	31.8182	30.1887	19.7917	36.1111
sre-25	39.6362	26.3349	10.7512	6	28	78.5714	18.75	23.6364	21.2121	67.6471
sre-26	46.29	9.52929	2.24608	18	50	46.2121	48.0519	39.6825	44.5545	63.6364	50.8772	57.8512	54.955	64.5455	43.75	33.7931	38.5246	36.4583	43.956	34.2857	47.8261	34.2593
sre-27	41.0179	6.60784	2.69764	6	42.8571	29.6875	43.1373	50	40.4255	40
sre-28	36.5114	14.8311	3.49571	18	66.6667	38.2353	35.4839	50.7246	38.4615	75.7576	33.3333	29.2929	22.093	24.6753	16.8224	31.6176	31.9277	34	36.2069	25.6757	26.4	39.8305
sre-29	41.996	17.1152	6.98726	6	70.9677	52.1739	22.5	34	33.9623	38.3721
sre-30	38.89	12.6099	5.14796	6	51.6556	36.3636	45.9184	15.6522	38.835	44.9153
sre-31	49.8144	15.1712	3.57589	18	30.303	45.8333	52	53.5714	88.4615	53.5714	50.4202	75.641	48.3871	63.7037	57.1429	37.5	47.2222	43.5294	31.25	50.4132	30.5882	37.1212
sre-32	46.835	11.4033	2.68778	18	39.2405	67.2131	60.274	36.6667	55.9633	33.3333	41.844	32.5203	55.1402	60.4167	32.0312	56.0748	50.6329	41.2844	38.0282	60	45.6693	36.6972
sre-33	38.829	8.90504	3.63547	6	49.1525	43.8356	23.3766	37.931	35.8209	42.8571
sre-37	35.1916	10.5327	4.29996	6	26.4368	40.2985	30	22.9167	50.8197	40.678
sre-38	44.76	13.1227	5.35732	6	56.7164	40.7407	43.8596	21.0526	52.8571	53.3333
sre-39	52.7749	10.7202	2.52678	18	41.1765	73.0159	52.9412	60.1852	57.0248	65.6566	68.0851	48.2759	46.2687	62.8571	65.3061	48.1481	42.9487	47.1698	49.0909	42.7861	39.4558	39.5556
sre-40	49.8837	9.22941	2.17539	18	30.8642	59.0909	41.8919	47.0588	44.4444	72.549	43.9252	53.1915	62.5	54.3103	45.9184	56.8182	50.9259	50.4274	49.6296	47.6562	45.0382	41.6667
sre-41	43.4077	14.4444	5.8969	6	52.381	63.1579	25	31.25	37.8378	50.8197
sre-42	40.1447	7.06301	2.88346	6	41.6667	37.7358	32.8571	32.6087	46	50
sre-45	42.3497	11.5356	4.7094	6	45.8333	42.5926	30.1587	63.0137	37.5	35
sre-49	40.4184	6.09198	2.48704	6	38.8889	39.3939	37.2549	52.4194	35.2273	39.3258
sre-50	45.0574	6.85547	2.79873	6	46.6667	37.8947	53.211	52.7778	40.8333	38.961
sre-51	44.5916	8.42887	1.9867	18	59.5745	52.7027	55.5556	61.8421	36.1111	42.1875	32.3529	39.6694	44.697	49.4253	40.8163	34.3284	46.0784	38.6503	44.3662	36.4583	43.4579	44.375
sre-52	29.8313	11.8242	2.787	18	22.5806	25	14.2857	23.2143	15.9091	15.6716	21.1268	40.7407	49.5327	57.6923	38.0435	27.3684	22.6804	30.5085	25.1656	37.1212	36.7647	33.557
sre-53	32.5349	13.1442	3.09812	18	20.4918	22.7723	17.2414	8.60215	18.8525	12.2951	37.5	40.3226	53.3333	37.415	51.0638	46.1538	31.405	42.8571	31.5789	35.6589	42.1687	35.9155
sre-54	23.9941	7.06603	2.8847	6	15.7895	24.6377	32.5	15.3153	29.3333	26.3889
sre-55	36.1866	14.0106	3.39808	17	11.6667	27.193	28.9474	11.1801	20	51.0204	48.8	32	30.0813	38.9381	46.0993	58.7302	48.75	31.3725	35.4839	51.6667	43.2432
sre-56	23.6944	2.80862	1.14661	6	20.2703	24.4444	22.973	26.6667	26.8817	20.9302
sre-57	34.0519	7.6179	3.10999	6	35.5932	18.9873	36.0324	37.0787	35.9116	40.708
sra-1	28.6638	9.10008	3.71509	6	21.9512	45.4545	26.8519	21.519	32.1101	24.0964
sra-2	25.7909	7.52304	3.07127	6	34.6154	21.875	34.7826	23.6842	15.7143	24.0741
sra-3	30.8359	11.4391	4.66998	6	21.6495	19.1919	51.4706	31.1321	28.7356	32.8358
sra-4	28.5645	13.0863	5.34248	6	27.1605	14.8148	21.25	19	42.6829	46.4789
sra-5	27.4844	10.4778	4.27752	6	40.2174	38.4615	29.4118	23.6111	18.9189	14.2857
sra-6	34.1423	11.4142	4.65981	6	23.3333	31.7647	24.5614	51.7241	44.3038	29.1667
sra-7	23.9137	7.59376	3.10014	6	25.7426	36.25	18.75	25.7143	23.2323	13.7931
sra-8	27.4978	5.12487	2.09222	6	25	32.9412	33.0189	29.8851	22.5	21.6418
sra-9	34.3077	9.84957	4.02107	6	30.2632	24	44.898	33.6957	47.4576	25.5319
sra-10	32.6179	5.98553	2.44358	6	34.7826	42.6667	27.4725	27.2727	28.8462	34.6667
sra-11	48.9946	14.786	6.61248	5	69.3878	45.0704	51.0638	51.2821	28.169
sra-12	47.4749	7.49113	3.05824	6	45.4545	45.9016	36.9565	55.7143	44.1558	56.6667
sra-13	51.6255	7.5264	1.77399	18	53.4091	55.4455	46.875	52.6316	59.0909	60.2041	68.4211	53	51.4563	53.4884	47.619	46.8468	43.0493	56.8862	41.1504	39.3701	57.2464	43.0693
sra-14	41.1898	5.38661	2.19907	6	32.8125	40.2985	39.3939	48.7805	41.0256	44.8276
sra-16	49.837	14.6841	3.46107	18	83.871	39.5833	63.3333	47.8261	41.3793	40	50	38.1579	57.3529	62.5	75.6757	62.2951	32.3529	48.062	43.6019	34.1991	41.5493	35.3261
sra-17	42.5004	13.7723	5.62252	6	48.7805	27.6316	23.8806	50.7246	45.1613	58.8235
sra-18	42.568	9.71552	3.96635	6	40	38.1579	38.4615	36.8421	62.2642	39.6825
sra-19	29.3627	5.99331	2.44676	6	37.7049	28.7671	28.5714	19.2308	31.7647	30.137
sra-20	46.3569	11.5284	2.71727	18	52.381	46.6667	58.1818	56.3218	51.0204	53.0612	46.1538	27.3292	67.1429	55.4455	48.913	57.6271	31.6062	43.8356	34.0541	42.8571	26.3158	35.5102
sra-21	46.7871	8.51038	3.47435	6	41.791	50.9804	52.1739	39.7059	58.9286	37.1429
sra-22	43.6077	10.8448	4.42735	6	57.1429	27.9412	51.1628	46.1538	33.9623	45.283
sra-23	41.9208	9.07639	3.70542	6	40.2299	34.7368	37.0968	48.2759	34.0426	57.1429
sra-24	35.7949	10.49	4.28252	6	45.283	38.6667	29.3651	21.5909	30.5882	49.2754
sra-25	46.0467	12.8556	5.24827	6	50	36.5385	59.0909	31.3725	37.2093	62.069
sra-26	43.2508	7.12555	2.90899	6	36.2832	54.717	46.875	38.5417	37.5	45.5882
sra-27	27.258	6.67271	2.72412	6	24.6753	17.6991	31.5476	22.5806	35.2273	31.8182
sra-28	35.9712	17.3351	7.07701	6	39.3939	60.5263	13.7255	50	26.7717	25.4098
sra-29	28.5413	11.7288	4.78825	6	13.0435	41.2698	42.9825	25.4717	20.3252	28.1553
sra-30	22.0283	5.89261	2.40565	6	25.9542	11.3636	20.1258	22.1311	24.8175	27.7778
sra-31	36.8238	5.39462	2.20235	6	35.461	42.5926	31.7568	36.3636	30.9091	43.8596
sra-32	28.1444	3.57825	1.46082	6	29.0698	29.4118	28.5714	22	26.9565	32.8571
sra-33	31.5607	5.95224	2.66192	5	28.9062	34.2342	28.5714	25.4902	40.6015
sra-34	24.9919	7.96753	3.25273	6	15.2672	34.2857	30.7692	30.9278	17.9012	20.8
sra-37	27.6934	4.76118	1.94374	6	32.2034	23.622	31.9672	20.6612	30.5882	27.1186
sra-38	30.6754	8.07138	3.29513	6	19.1489	23.1481	36.9048	30.9524	33.8983	40
srab-1	28.6495	7.86914	3.21256	6	23.5294	24.4094	27.619	43.6975	30	22.6415
srab-2	27.434	3.98266	1.62591	6	33.8983	29.2453	24.3243	25.2525	23.1707	28.7129
srab-3	28.6581	6.82002	2.78426	6	22.1053	28.75	24.0964	32.5758	24.2038	40.2174
srab-4	22.1547	7.83333	3.19794	6	21.875	13.3333	15.3846	27.6596	20.3008	34.375
srab-5	23.3168	7.1931	2.93657	6	32.1839	28.5714	15.9574	25.8065	23.6559	13.7255
srab-7	26.5185	14.2361	5.81185	6	14.6341	50.6024	33.3333	15.7895	29.3103	15.4412
srab-9	21.0447	9.42232	3.84665	6	29.7297	10.8108	13.6364	35	17.6471	19.4444
srab-13	30.4036	15.1889	3.58006	18	16.8831	11.2245	14.9425	8.98876	10.8108	27.2727	55.814	63.8298	31.3433	41.0714	43.9024	42.1053	30.4688	32.8571	34.5794	23.8462	30.9677	26.3566
srab-14	27.6483	10.0819	4.11592	6	18.3486	29.0698	38.7755	21.0884	40.4255	18.1818
srab-16	36.8704	15.6433	3.68717	18	23.8095	27.5862	11.6279	8.46154	20.8333	23.1579	39.2523	49.3506	54.8387	59.4059	59.4203	52.9412	37.0787	33.9286	32.2785	43.0233	50.5376	36.1345
srab-17	29.6838	6.03224	2.46265	6	30.3797	35.7895	27.1028	21.4286	37.234	26.1682
srab-18	20.6033	10.014	4.08819	6	27.2727	37.5	19.5122	12	13.6364	13.6986
srab-20	22.9438	9.54476	3.89663	6	37.069	13.1579	27.027	14.1791	17.341	28.8889
srab-21	32.8831	14.1185	5.76384	6	45.283	20.9302	25	22.5806	55.4348	28.0702
srab-22	39.653	18.6478	4.39532	18	17.8571	33.3333	11.8056	12.6437	20.2381	17.8808	73.0769	71.1538	54.5455	53.5714	50.8197	54.9296	42.4242	34.2857	50	39.823	35.9155	39.4495
srb-1	32.5291	15.1159	3.56285	18	13.245	11.5385	20.2899	12.7119	9.69697	27.2727	55.7377	41.8182	47.3684	40.7895	55.2239	49.3671	31.8681	38.1944	34.6154	19.802	35.7664	40.2174
srb-2	24.9941	10.7817	4.4016	6	40.5405	26.1905	16.1458	14.4578	17.7914	34.8387
srb-3	46.6759	19.5507	3.99077	24	11.8421	13.0841	26.4706	22	6.15385	21.7391	58.9041	62.5	66.25	60.3448	65.6716	62.5	39.8601	67.5676	42.8571	54.6667	39.5062	60.5634	55.5556	45.9184	58.7629	52.8	66.0377	58.6667
srb-4	31.9178	13.2577	3.12486	18	17.3913	16.5775	12.1212	32	16.25	10	56.4516	35.9551	39.7727	45.0331	50.9804	43.5185	28.5714	36.1905	34.8485	36.5517	28.5714	33.7349
srb-5	21.1242	7.98452	3.25967	6	15.102	15	20.6452	23.5294	35.8974	16.5714
srb-6	25.6689	6.88237	2.80972	6	28.6585	17.1171	20	23.1579	35.8491	29.2308
srb-7	31.1942	9.53216	3.89149	6	13.5135	38	28.7129	34.2857	40	32.6531
srb-8	32.6814	7.69865	3.14296	6	29.7297	21.7391	31.3725	32.5	45.2632	35.4839
srb-9	40.0183	10.9024	4.4509	6	41.5385	57.1429	45	33.3333	25	38.0952
srb-10	26.5768	10.4756	4.27665	6	33.3333	39.6552	18.9781	11.236	32.2581	24
srb-12	27.0286	8.85534	3.61518	6	37.5	18.75	25.4902	20	38.6364	21.7949
srb-16	27.7779	10.449	4.2658	6	43.1818	15.9091	31.25	35	21.7391	19.5876
srb-17	37.5143	10.5556	4.30931	6	37.8641	38.7755	31.9149	21.25	42.4242	52.8571
srb-18	32.1749	4.46675	1.82354	6	27.8481	37.8378	29.8077	36.3636	33.8235	27.3684
srx-2	32.6948	4.71974	1.92682	6	27.619	36.3636	30	30.4348	40.3226	31.4286
srx-3	26.7557	12.1656	4.9666	6	11.7188	37.9747	29.0323	31.746	38.2979	11.7647
srx-6	31.1199	6.89445	2.81465	6	30.4762	31.7073	23.2143	26.4706	31.3725	43.4783
srx-7	29.019	5.99118	2.44589	6	37.8378	20.8333	25.641	29.5455	33.3333	26.9231
srx-8	37.7551	13.8557	5.65657	6	50.8197	30.8411	30	24.5763	59.2593	31.0345
srx-9	30.0903	11.4013	4.65457	6	51.5625	26.4151	22.549	21.2121	33.8028	25
srx-13	28.3508	3.07581	1.25569	6	30	25	28.5714	29.8851	24.3902	32.2581
srx-16	41.1627	11.6353	5.20344	5	54.5455	28.2609	33.3333	52.1739	37.5
srx-17	24.8244	8.02909	3.27786	6	36.9231	20.5128	32.4324	21.4286	16	21.6495
srx-18	38.0108	10.1118	4.12813	6	40.2985	51.1628	40.625	27.5862	24.4898	43.9024
srx-19	73.4924	8.15089	1.92118	18	72.3404	75.7576	63.7681	71.0145	54.386	61.6279	78.2051	70	78.8462	69	67.0588	75.7576	81.4815	80.9524	87.0813	79.3333	79.7814	76.4706
srx-20	33.1595	14.0015	3.30018	18	39.2523	24.6575	18.254	17.1429	11.4754	16.8224	46.3768	48.9362	63.2	40	41.3223	45.9459	16.0584	25.7576	33.9623	37.5	38.9937	31.2139
srx-21	35.4883	9.69245	3.95693	6	40.625	39.3064	50.4587	30.4348	26.7717	25.3333
srx-22	32.5511	9.32638	4.17088	5	34.2342	30.137	43.1655	18.1818	37.037
srx-23	41.6735	12.7603	5.20938	6	38.8889	28.4916	26.6667	53.7931	57.5342	44.6667
srx-25	23.5527	4.89508	1.99841	6	22.2222	25.9259	30.4762	18.1818	26.2712	18.239
srx-29	27.1491	5.11049	2.08635	6	31.1828	25.641	18.9873	33.3333	28.75	25
srx-33	24.3084	4.20153	1.71527	6	22.1429	31.4685	21.2766	20.4918	23.3871	27.0833
srx-34	49.0232	9.26198	2.18307	18	67.7419	43.3333	44.0678	52.9915	60.479	33.9869	40	45.9459	48.6239	47.2973	64.7059	51.6854	50	45.8333	59.4595	48.75	38.806	38.7097
srx-35	28.9281	7.00368	2.85924	6	41.1765	26.4706	32.1739	20.7692	26.1745	26.8041
srx-36	31.7937	4.92089	2.00894	6	28.8	30.7692	28.7879	39.8496	35.5556	27
srx-38	33.7031	6.17767	2.52202	6	28.9157	41.1765	35.5072	40.3509	29.2683	27
srx-39	48.8625	8.43236	1.98753	18	53.3898	47.6821	57.2222	36.129	48.5507	35.2941	44.1558	35.4839	43.4783	41.5929	60.4651	62.6984	52.6316	57.4074	45.4545	50	56.1644	51.7241
srx-41	39.5535	11.8016	4.81799	6	50	58.4746	31.5217	33.3333	34.4262	29.5652
srx-42	38.5817	16.1084	6.57625	6	24.1379	28.7356	40.1408	25.6098	46.8468	66.0194
srx-43	32.7993	14.7457	3.57635	17	11.2903	9.67742	10	17.7215	20.4301	46.6165	38.2609	55.5556	32.0755	53.3333	33.6134	32.5843	37.1069	32.6667	51.5464	36	39.1089
srx-44	22.2762	9.8556	4.02353	6	8.51064	22.7273	24	18.8235	38.961	20.6349
srx-45	20.1053	3.6239	1.47945	6	20.2532	18.3544	15.1079	20.9302	19.8113	26.1745
srx-46	36.8764	16.9408	3.99299	18	11.4286	9.09091	14	17.8571	23.4783	26.8293	38.1579	44.8718	43.9252	41.6	60	65.0602	40.7407	52.8736	39.7959	60	34.4828	39.5833
srx-47	36.0433	15.3633	3.62115	18	6.75676	18.2796	11.1588	20.2381	15.9236	34.0659	40.5405	41.958	39.8305	43.5115	38.1356	47.8723	49.1228	46.0784	35.2941	46.4912	61.8557	51.6667
srx-48	28.4802	9.41355	3.84307	6	28.0899	26.1905	20.4819	17.1429	40.678	38.2979
srx-49	22.8953	7.66292	3.12838	6	21.7391	17.6471	24.5902	12.4224	34.7826	26.1905
srx-51	34.9974	16.6061	3.91408	18	12.2302	10	13.7931	22.2222	15.625	13.3333	43.4109	45.7944	40	50.9804	32.0611	48.8889	46.5116	62.5	44.0678	31.5789	54.4554	42.5
srx-52	20.5004	5.51861	2.25296	6	21.0145	19.7674	12.9412	18.9781	30.0885	20.2128
srx-54	22.3594	10.9858	4.48492	6	38.255	33.3333	11.8056	12.6437	20.2381	17.8808
srx-55	25.1157	9.12341	4.08011	5	30.5195	12.8571	21.4286	23.8938	36.8794
srx-56	23.3557	5.75166	2.34811	6	29.8611	15.2174	21.6216	23.1884	20.2454	30
srx-57	26.6327	11.8989	3.43491	12	15.3846	10.8333	25.9615	14.5349	13.7725	22.449	47.0588	45.3846	32.7586	29.8246	30.7087	30.9211
srx-58	32.443	13.6533	3.21812	18	15.3061	22.4852	16.8317	10.7843	17.7966	11.8919	37.0968	39.7849	50	41.5254	42.7481	57.0248	43.3071	30.5195	33.0097	40.625	33.0189	40.2174
srx-59	21.974	6.97146	2.84609	6	12.3894	18.8889	21.8182	22.1374	22.7642	33.8462
srx-62	28.1367	9.35616	3.81964	6	37.9747	30.0654	32.0988	34.5588	12.8834	21.2389
srx-63	34.0294	13.8036	5.63531	6	53.4653	17.3077	21.6216	29.902	44.7368	37.1429
srx-68	21.1555	7.94851	3.24497	6	15.0376	25.3968	15.4545	35	15.1351	20.9091
srx-70	23.6697	5.51665	2.25216	6	16.6667	16.5746	27.5862	25.6757	27.7778	27.7372
srx-71	35.022	11.9792	4.89047	6	26.4151	36.0825	24.359	24.4604	48.1481	50.6667
srx-73	33.0213	12.7613	3.00787	18	13.8298	18.4	16.5217	23.4783	21.6981	20.7547	43.4109	45.2174	39.0476	44.1718	44.186	54.7368	41.3534	36.5854	27.1429	50	21.8487	32
srx-74	32.534	12.7862	5.71817	5	31.3725	27.4725	31.4685	18.8679	53.4884
srx-76	38.9321	11.9375	4.87347	6	18.4971	47.3684	35.7143	35.8025	43.9024	52.3077
srx-77	30.0253	11.4325	4.66729	6	24.5033	31.2	24.0964	17.4242	50.5747	32.3529
srx-78	25.8504	7.4343	3.03504	6	27.2059	20	25.5474	29.9213	15.6463	36.7816
srx-79	41.5299	5.63499	2.30048	6	40.4762	40	32.5581	40.9836	48.3871	46.7742
srx-84	25.7718	6.68661	2.7298	6	19.3878	25.9459	17.1171	27.7778	35.4545	28.9474
srx-86	26.7594	7.26016	2.96395	6	38.9474	20.6612	24.183	20.3704	31.8182	24.5763
srx-88	32.1737	13.9764	5.70582	6	22.5	9.90991	44	32.5397	36.9231	47.1698
srx-91	26.4755	10.0598	4.1069	6	17.7083	24.1379	20	18.7135	38.7097	39.5833
srx-92	38.8836	8.52048	2.0083	18	38.3929	33.5443	55.5556	29.2453	38.7755	23.2558	43.1579	37.1212	28.3186	32.2917	34.3558	47.2527	53.2258	34.8315	37.931	47.3684	42.8571	42.4242
srx-93	31.1873	5.84767	2.3873	6	34.1176	25.7143	34.2466	22.7273	32	38.3178
srx-94	41.9978	11.2237	4.58204	6	47.2222	44.4444	53.3333	32.9268	24.0602	50
srx-95	32.4223	14.6402	5.97684	6	16.8421	27.5362	17.2727	34.2342	48.6486	50
srx-96	27.6257	4.87452	1.99001	6	31.8182	28.3505	26.8657	21.7391	34.1463	22.8346
srx-97	27.0699	4.91348	2.00592	6	23.8462	34.3066	31	22.4806	22.5806	28.2051
srx-98	36.6457	7.98643	3.26045	6	39.2857	26.6667	32.1678	32.5843	49.5726	39.5973
srx-101	22.4975	7.99031	3.26203	6	18.6047	28.4916	24.0741	17.1975	34.1772	12.4402
srx-102	34.5414	12.0782	2.84686	18	11.6071	16.6667	27.1739	20.4082	27.5362	25	43.2099	31.6667	40.9091	54.6875	43.1655	28.5714	42.3529	36.8794	40.146	49.505	31.3333	50.9259
srx-106	36.1388	11.3542	4.63534	6	37.037	58.1395	26.087	30.6569	33.3333	31.5789
srx-107	30.7371	7.81079	3.18874	6	22.3684	26.9504	41.8803	27	27.1429	39.0805
srx-108	36.0121	8.04567	3.59813	5	25.3968	42.2222	42.6667	29.3706	40.404
srx-110	27.8603	7.05936	2.88197	6	24.4898	28.0702	41.3043	21.6783	23.5294	28.0899
srx-111	36.9787	15.3974	3.62921	18	18.7879	11.7647	19.7802	18.1818	14.9254	25.4144	35	46.2687	56.0976	55.4217	48.5714	50	42.1053	44.1667	56.9106	33.908	36.8421	51.4706
srx-112	36.9565	13.9781	3.29467	18	16.0584	18.75	23.9669	23.9726	16.1905	17.8771	54.321	43.3333	48.7013	39.8601	48.3051	52.0833	43.5065	35.5191	40.5263	37.2093	56.5517	48.4848
srx-116	34.5081	12.3041	2.9001	18	19.8795	26.6234	25.6	17.8295	13.0952	12.4224	47.4747	34.7594	51.6667	46.8354	41.5493	38.7755	38.3333	40.7407	41.25	36.0759	40.566	47.6684
srx-117	22.0845	4.43993	1.9856	5	26.8519	22.5	20	25.3731	15.6977
srx-118	44.6919	20.059	4.09452	24	11.8557	16.4251	19.1176	9.90566	13.4969	14.0625	65.1515	59.7701	68.254	47.619	40.5405	54.3689	49.1379	52.5253	48.8095	39.6396	52.7473	41.6667	46.0674	58.0645	70.8861	68.8172	66.6667	57.0093
srx-120	34.6687	15.179	3.68145	17	17.8947	17.4194	10.3448	10.7143	15.1786	48.9362	35.3659	54	52.1739	51.6667	33.9286	44.4444	47.7941	33.0798	37.2093	34	45.2174
srx-121	35.0744	19.2544	4.5383	18	20.4545	12.5828	10.0503	10.4046	11.0619	16.5354	47.2727	79.3103	53.125	30.2632	33.8462	50	52	40.1235	46.5116	50.5882	28.0788	39.1304
srx-123	35.0809	15.97	6.51973	6	24.5283	22.449	27.3973	37.5	32.9545	65.6566
srx-126	34.7675	9.81737	4.00792	6	40.8163	24.7863	31.4286	51.4286	27.5362	32.6087
srx-127	24.2233	4.78226	1.95235	6	22.6415	25.7143	28.2051	30.5882	19.6721	18.5185
srx-130	38.6124	11.6259	4.74627	6	48.9362	28.8889	38.4615	29.6296	29.5082	56.25
srx-132	35.885	21.5523	9.63849	5	68.1818	40.6977	34.5455	9.33333	26.6667
srx-133	23.9284	11.7214	4.78526	6	41.1765	15.3285	13.253	24.5902	14.6067	34.6154
srx-134	27.6581	8.68928	3.54739	6	24.6753	16.4179	19.7531	34.9057	32.2222	37.9747
srx-136	25.4155	7.70365	3.145	6	21.4286	24	19.4444	40.7407	23.9437	22.9358
srx-137	26.8429	8.44531	3.44778	6	17.1053	33.3333	24.1379	22.4299	23.6842	40.367
srx-138	37.9233	12.1841	4.97413	6	35.4839	58.9744	29.1139	25.8065	33.3333	44.8276
srt-1	23.9696	6.53803	2.66914	6	17.3077	23.8462	35.1852	26.9231	18.3333	22.2222
srt-2	22.9433	4.79124	1.95602	6	18	17.4603	21.8182	23.7113	27.957	28.7129
srt-4	21.8588	8.79278	3.58964	6	17.7215	38.806	24.1758	16.2162	17.284	16.9492
srt-5	25.5341	5.08437	2.07568	6	31.0811	16.6667	26.4706	27.1739	23.0769	28.7356
srt-6	31.9735	10.184	4.15758	6	18.0851	27.1186	24.359	41.9753	42.4242	37.8788
srt-7	31.5481	13.426	5.48116	6	35	21.5385	28.0702	57.1429	24.4604	23.0769
srt-8	35.3568	16.8076	6.86169	6	22.2222	23.9437	36.5079	66.6667	38.3562	24.4444
srt-9	26.3762	7.00908	2.86144	6	18.3673	35.4839	26.087	18.3099	31.8841	28.125
srt-10	33.3534	12.1117	4.94459	6	42.2222	39.5833	21.4286	23.8095	50	23.0769
srt-13	37.5184	12.0451	4.91738	6	39.1304	33.3333	29.4737	48.75	53.2468	21.1765
srt-14	34.1354	8.1411	3.32359	6	26.506	42	30.7692	43.5897	37.7049	24.2424
srt-16	41.1216	10.596	4.32582	6	46.875	51.4286	26.6667	28.8889	44.5652	48.3051
srt-18	40.3399	10.7107	4.78996	5	56.25	27.8351	33.7349	41.3793	42.5
srt-19	27.6979	6.16476	2.51675	6	31.3253	27.5862	18.9189	34.1176	32.5	21.7391
srt-22	36.1263	8.64626	3.52982	6	38.0952	29.0323	31.6667	36.3636	52.1127	29.4872
srt-25	48.8151	13.1456	5.8789	5	45.4545	66.6667	56.7568	42.4242	32.7731
srt-26	31.9735	10.184	4.15758	6	18.0851	27.1186	24.359	41.9753	42.4242	37.8788
srt-29	37.2609	7.69469	3.14135	6	35.2	40.5063	45.2632	39.6226	40	22.973
srt-30	29.6531	4.15053	1.69445	6	27.1739	37.594	26.8041	26.9231	28.8889	30.5344
srt-35	56.7352	13.2691	4.00078	11	41.2698	57.5758	64.8649	41.3793	56.8627	40.2439	57.6923	85	67.3469	51.8519	60
srt-36	40.6166	8.05823	3.28976	6	35.2	48.3333	45.5696	41.25	46.1538	27.193
srt-37	49.1765	8.12315	3.31626	6	52.9412	32.8358	52.1739	52.9412	54.1667	50
srt-38	42.688	5.85649	2.3909	6	34.7826	41.8182	40	46.2963	41.2698	51.9608
srt-43	34.0662	7.06147	2.88283	6	37.5	23.6994	37.9747	30.8943	43.7037	30.625
srt-44	28.9733	4.94915	2.02048	6	28.1768	25	34.7619	34.8718	22.8856	28.1437
srt-46	47.3391	10.0519	4.10366	6	53.2544	33.0049	58.7963	55.5556	42.8571	40.566
srt-47	30.5118	2.85659	1.1662	6	32.1739	29.5	34.104	32.1053	26.087	29.1005
srt-48	37.6161	8.52362	3.47975	6	37.7483	29.2237	29.6512	33.6788	50	45.3947
srt-51	35.1455	7.97584	3.25612	6	29.4521	34.4	37.931	25.8278	48.9247	34.3373
srt-54	41.0309	7.42702	3.03207	6	47.973	48.9691	44.7761	32.9949	39.604	31.8681
srt-55	31.0678	7.81774	3.19158	6	29.7674	29.0043	37.3913	37.0166	17.0068	36.2205
srt-56	37.7024	7.80226	3.18526	6	31.5152	52.0548	34.4156	31.6547	35.8333	40.7407
srt-57	32.2535	4.64471	1.8962	6	39.4161	36.5591	31.2139	28.1407	28.8889	29.3023
srt-59	41.3982	9.78913	3.99639	6	30.9524	41.4894	58.2781	45.2381	33.3333	39.0977
srt-61	32.8768	4.77487	1.94933	6	31.3869	39.267	27.4262	31.0345	29.8913	38.255
srt-62	37.0712	9.51253	3.88347	6	34.1085	41.6667	44.9735	30.5785	23.0337	48.0663
srt-63	52.818	14.9775	4.32365	12	56.6327	36.0294	55.0847	51.2931	72	40.2878	17.3913	55.5556	60	64	61.9048	63.6364
srt-66	55.962	12.1416	2.47839	24	75.5814	55.2326	54.6053	64.6341	57.6923	43.5484	42.8571	50	47.0588	48.3871	44.4444	42.6829	51.1111	55.6701	62.9032	69.0722	60.3448	69	82.8571	47.2222	68.1818	50	67.7419	32.2581
srt-68	53.8233	15.9969	6.53071	6	44.6429	78.4615	50.5263	34.965	47.191	67.1533
srt-69	43.644	15.819	6.45807	6	73.2143	39.5833	36.5385	30.3571	33.3333	48.8372
srt-70	41.7053	18.7868	3.13114	36	75.5556	69.7368	55.3846	70.5882	60.1562	59.6491	54.4444	61.3333	30.4348	48.9796	52.1739	39.759	52.7273	64.4444	34.375	39.5062	40.566	19.0476	53.8462	19.5122	78.5714	17.6471	56.25	33.945	20	19.6581	39.604	29.4872	21.2766	33.3333	15.625	20.6897	12.1951	28.8462	38.7097	33.3333
srt-71	48.5078	7.2125	2.94449	6	44.086	53.8462	50.3497	51.8519	36	54.9133
srt-72	55.1655	11.6548	2.74706	18	50	81.8966	59.4828	42.1875	58.7786	60	46.8354	71.4286	52.1739	66.6667	64.3836	40.5405	35.1064	48.75	51.8072	46.6667	61.7284	54.5455
srt-73	39.6102	6.02033	2.45779	6	30.2158	44	37.3984	46.789	36.6906	42.5676
srj-1	42.9293	11.7058	4.77886	6	60.3896	42.381	34	30.1676	53.2544	37.3832
srj-4	45.0182	7.87117	3.21339	6	41.7647	49.6403	43.3824	57.7982	34.6667	42.8571
srj-5	47.0104	10.9517	4.47102	6	63.3803	39.2857	54.4944	33.9623	50	40.9396
srj-6	49.683	9.89567	2.33243	18	74.7899	70.7317	51.3333	45.2381	53.913	55.8824	53.8462	46.4286	40.4762	43.7956	50.5495	50	37.5	45.7547	40.5556	42.2078	41.8605	49.4318
srj-7	42.4553	7.18606	2.9337	6	35.1955	36.8421	50.5747	52.2222	39.726	40.1709
srj-8	48.933	5.91188	2.41351	6	40.3226	45.2055	46.3636	55	54.8077	51.8987
srj-9	41.8467	19.5204	7.96917	6	71.9512	60.7143	29.5455	26.3736	27.5362	34.9593
srj-10	41.1281	7.10908	2.90227	6	39.0244	37.8947	37.6923	55.0725	41.5584	35.5263
srj-11	48.7829	11.4074	4.65705	6	40.8759	47.0588	40.9396	62.931	63.0542	37.8378
srj-12	34.1683	6.30736	2.57497	6	42.6087	34.0909	35.1351	32.6087	23.4234	37.1429
srj-13	31.4724	4.43202	1.80936	6	29.0323	33.6134	30.8824	39.1304	29.7872	26.3889
srj-14	23.8973	3.33782	1.36266	6	24.4681	30	24.0506	20.3125	22.3301	22.2222
srj-19	39.0955	10.2232	4.1736	6	55.7692	41.8182	26.4706	43.2836	33.8983	33.3333
srj-20	27.8334	5.44755	2.22395	6	19.4805	33.3333	34.1667	25	27.4336	27.5862
srj-21	27.9464	5.41242	2.20961	6	26.5734	30	24.0385	20.6897	36.1446	30.2326
srj-22	30.8146	5.70595	2.32945	6	33.7662	30.2817	26.2136	29.0323	40.5941	25
srj-23	28.6863	5.50517	2.24748	6	18.0723	32.9787	32.0388	31.4815	27.9412	29.6053
srj-25	23.8004	7.06551	2.88448	6	28.8732	27.8689	29.9065	18.4211	25.6637	12.069
srj-26	27.5773	7.65955	3.127	6	35.7143	25	37.931	19.403	26.5823	20.8333
srj-27	30.0121	8.65168	3.53203	6	27.907	34.9515	42.5926	25.7143	17.1429	31.7647
srj-29	33.594	18.3987	7.51123	6	63.1579	27.7108	25.9259	48.4848	21.7391	14.5455
srj-32	35.7325	10.8432	4.42671	6	41.8033	17.037	30	46.1538	35.9223	43.4783
srj-33	29.556	3.03255	1.23803	6	27.2727	33.7278	31.9444	30.8824	27.0718	26.4368
srj-34	41.8321	7.63927	3.11872	6	47.1429	46.4286	44.2857	29.1667	35.8209	48.1481
srj-35	45.1745	10.2556	4.18684	6	46	37.8049	43.4783	47.2727	33.3333	63.1579
srj-37	37.684	11.382	4.64669	6	46.6667	26.9231	27.7228	34.4262	34.4828	55.8824
srj-38	38.3788	11.2131	4.57771	6	52.1127	24.3243	34.6535	30.7692	51.3761	37.037
srj-39	46.6277	9.30378	3.79825	6	51.1111	37.6812	60.3774	46.9388	34.8485	48.8095
srj-44	51.2365	5.99263	2.44648	6	53.0612	61.7021	50	49.1071	43.5484	50
srj-45	49.3542	9.01469	3.68023	6	58.6207	39.6226	42.029	47.7273	46.1538	61.9718
srj-49	46.6546	8.01144	3.27066	6	47.0588	60.274	47.6821	42.8571	35.7143	46.3415
srj-51	46.6714	3.44809	1.40768	6	50	43.75	50	49.0909	45	42.1875
srj-54	48.2932	9.12934	3.72704	6	46.7532	46.0674	35.7143	43.75	61.2245	56.25
srj-55	46.3972	15.0467	6.14281	6	46.3415	33.3333	33.3333	74.1935	42.6966	48.4848
srj-57	48.5778	9.4792	3.86987	6	62.963	50.7692	41.6667	35.0877	50	50.9804
srg-1	37.0965	11.3338	4.627	6	27.3684	30	27.1739	47.619	36.3636	54.0541
srg-2	45.048	9.96546	4.06838	6	56.338	31.5789	35.8025	47.2222	54.902	44.4444
srg-3	50.0064	8.72396	3.56154	6	60	52.2727	38.0952	40.7407	56.4706	52.459
srg-4	41.5042	15.331	6.25884	6	66.6667	33.3333	44.1176	26.6055	50	28.3019
srg-5	40.4654	8.60707	3.51382	6	45.6522	45.7627	51.3158	38.4615	32.6531	28.9474
srg-6	44.8056	10.8537	4.43099	6	29.2683	47.619	47.4359	59.375	35.1351	50
srg-7	51.9065	12.3886	7.15256	3	56.25	37.931	61.5385
srg-9	43.8075	17.0551	6.96273	6	70.3125	51.2195	28.5714	33.3333	52.381	27.027
srg-10	40.3714	7.27623	2.97051	6	33.7662	47.0588	37.7049	33.6735	38.6364	51.3889
srg-11	33.8634	11.5243	3.32678	12	36.5854	40.9639	30.7692	20.2312	16.3636	16.1677	37.8788	33.3333	48	34.5679	39.0805	52.4194
srg-12	44.9057	11.5968	4.73437	6	31.5789	44.1176	66.6667	43.1818	42.2222	41.6667
srg-13	53.4922	7.88208	3.21785	6	60	40	52.2388	58	50	60.7143
srg-14	42.8237	18.837	7.69016	6	21.875	22.549	71.4286	45.4545	52.7778	42.8571
srg-15	44.3882	11.9234	4.86773	6	51.6854	40	30.2326	41.5842	38.5417	64.2857
srg-16	42.5221	8.74626	3.57065	6	56.9444	45.7627	35.0877	45.1613	33.0097	39.1667
srg-17	40.4746	9.28021	3.78863	6	38.0952	43.3962	50	51.0204	29.1667	31.1688
srg-20	48.6761	1.7046	0.852301	4	50	50	46.4286	48.2759
srg-21	50.9838	6.62629	2.70517	6	47.8261	61.2903	45	55.5556	52	44.2308
srg-22	53.7074	13.4335	5.48421	6	40.3509	59.6774	65.9574	70	48.0769	38.1818
srg-24	50.0157	9.31797	3.80404	6	57.1429	57.1429	45.0331	58.6207	35	47.1545
srg-26	38.9368	9.91615	4.04825	6	29.0323	31.405	46.2121	40	32.5	54.4715
srg-28	46.0366	10.3358	2.43617	18	63.2075	53.5714	60.8108	57.3643	48.5507	55.1724	39.2523	52.9412	43.75	54.0984	45.6693	45.5285	33.121	42.4242	34.5794	32.1429	29.2398	37.234
srg-30	44.303	6.84939	2.79625	6	41.8367	48.9362	51.6393	50	38.3178	35.0877
srg-31	45.596	10.4696	4.27418	6	43.4426	30.6667	45.6044	55.2239	39.3162	59.322
srg-32	50.0722	9.88464	2.32983	18	58.5586	67.6259	56.962	43.038	59.2233	52.4272	53.1646	54.6218	44.5455	67.0588	45	50.8333	38.6861	51.8868	32.6389	36.7521	40	48.2759
srg-33	47.1051	10.6935	2.52049	18	53.4653	70	65.2174	52.3077	37.2263	46.3636	49.505	55.1282	48.8722	56.8966	42.5	51.3514	38.1818	31.9277	39.5683	34.1085	38.7931	36.478
srg-34	42.4871	16.8514	3.43978	24	67.6471	51.3158	65.2893	64.6341	59.375	73.7374	45.2991	47.1154	48.8636	33.6207	34.1463	35.1648	36.6667	38.4615	42.3077	23.3333	0	25	22.093	52.9915	34.5679	31.5789	38.806	47.6744
srg-36	41.2408	15.1143	3.56247	18	32.4561	60	38.6139	48.3146	61.6071	72.549	45.679	41.4634	47.7987	54.1176	43.4109	41.7476	17.7632	21.1921	39.1304	31.7073	20.1681	24.6154
srg-37	54.9017	17.8963	2.94213	37	71.7647	82.0225	70	62.1951	63.6364	59.3407	51.8072	44.6154	32.7434	37.234	44.3478	48.5714	69.4444	83.5294	68.8525	65.2174	70.9091	67.3469	35.9375	52	22.2222	62.7451	33.3333	41.2698	54.4643	80.9524	78.5714	39.2405	56.7164	43.0108	64.1026	45.283	44.4444	52.381	0	63.5417	67.5676
srg-40	46.2844	15.0026	3.53614	18	84.7458	61	65.5172	49.4949	43.1579	50	49.1228	48.6486	56.7568	43.4783	29.4872	55.2632	33.75	38.835	34.6154	36.2416	26.0116	26.9939
srg-41	46.2181	13.6301	5.56445	6	47.561	64.9485	56.1224	35.8209	26.9841	45.8716
srg-44	42.6116	14.8259	3.4945	18	64.8352	63.7931	62.1951	47.3684	50.5747	64.8148	38.2609	51.8987	36.4407	34.5794	30.6306	24.4755	31.405	17.2414	40.2878	31.068	48.8372	28.3019
srg-45	45.7176	19.5438	3.98936	24	63.0252	61.5385	76.8293	67.5676	82	52.3364	62.1212	60	56.338	31.4286	31.7073	34.4262	50	34.0426	16.129	30.303	23.8095	40	57.2727	53.8462	34.5794	35.0649	42.8571	0
srg-46	41.0848	11.0529	2.6052	18	44.9541	62.7907	46.7742	51.8519	60.3604	53.6	34.0206	29.8387	35	51.4851	27.0492	39.1304	34.4444	37.1134	32.1429	30.3571	39.0533	29.5597
srg-47	39.9951	15.9897	2.66495	36	67.6923	65.0794	65.4971	45.625	46.4286	78.5047	47.7273	57.6923	45.098	53.7037	42.8571	59.375	53.9326	41.9753	47.2222	42.6471	43.5294	25.641	36.3636	25.641	42.1053	21.4286	21.5686	12.5	25.1852	18.8679	26.3736	21.1538	16.2162	36.7647	40.411	31.1688	42.2222	36.2319	32.8571	22.5352
srg-51	50.4558	13.722	5.60199	6	53.8462	56.8966	32.5758	65.3465	59.7561	34.3137
srg-53	49.6855	9.4456	3.85615	6	48.7805	67.619	50	40.1515	44.7368	46.8254
srg-56	29.0047	10.6927	2.18264	24	30.3571	24.0506	12.766	18.6916	10.9489	14.3885	43.8849	38.3838	34.8684	31.1258	51.5789	28.972	41.573	19.2593	41.8367	21.1268	24.4898	25.2101	44.1176	31	32.3529	21.7391	24.026	29.3651
srg-59	27.0042	11.3819	4.64664	6	29.6296	47.8261	23.4375	24.7619	14.0625	22.3077
srg-61	32.4763	12.5184	2.5553	24	31.3725	29.8246	14.0187	7.04225	9.27835	19.4444	23.2558	44.586	56.6038	47.619	30.3922	37.2263	20.6452	26.087	25.7669	34.5865	42.0561	38.7755	36.9565	41.7582	48.4848	34.4371	38.9831	40.2299
srg-62	28.2805	24.8652	10.1512	6	72.8814	36.3636	30.3571	10.8108	13.6364	5.6338
srg-64	39.0678	12.4651	2.93804	18	29.4118	64.1026	72.1519	28.5714	27.907	37.234	43.8776	35.5932	47.2441	36.0656	26.8456	25.8993	29.3103	39.5833	42.6471	43.0233	40.146	33.6066
srg-67	20.7814	6.87606	3.07507	5	21.0526	31.8182	20.8696	16.1538	14.0127
srg-69	39.1431	16.3059	3.32843	24	26.1905	7.35294	21.5517	12.3188	10.9489	13.253	31.8182	49.5495	53.5211	49.4382	39.3939	44.8276	51.7241	56.0976	46.3415	57.3333	57.3171	50.9091	62.8205	35.2941	40.708	44.0789	42.5	34.1463
sru-1	29.6738	2.87453	1.17352	6	33.3333	25	30.6667	31.4607	28.3784	29.2035
sru-2	41.2735	10.3811	4.23805	6	42.8571	45.3488	46.5347	44.6429	47.8873	20.3704
sru-3	39.1073	11.1247	4.54163	6	52.3077	45.0704	27.957	47.9452	25	36.3636
sru-4	37.2655	7.81725	3.19138	6	40.6593	50	36.6337	27.7778	30.8411	37.6812
sru-6	36.5092	5.50589	2.24777	6	38.8889	41.5094	38.2353	31.8841	40.8451	27.6923
sru-8	37.6832	5.39709	2.20335	6	42	42.4658	42.1053	37.1134	30.7692	31.6456
sru-9	40.1344	5.99771	2.44855	6	41.0256	41.791	48.5437	43	34.188	32.2581
sru-11	37.7557	10.7489	4.38823	6	47.5728	30.9091	41.4894	51.7241	29.8387	25
sru-12	31.8393	7.5743	3.0922	6	39	26.7857	42.0455	25.4545	24	33.75
sru-13	36.4466	5.68945	2.32271	6	43.1818	36.8421	31.9672	28.5714	42.268	35.8491
sru-17	32.5564	18.5429	3.33041	31	55	50	64.7059	47.9167	61.3636	43.4783	44.6429	40.9639	53.9683	38.6792	57.6271	61.1111	21.1765	9.61538	7.43802	14.9254	6.52174	18.4466	7.92079	22.2222	23.3645	19.3277	20.6186	18.8235	20.9302	20	17.3077	31.5789	59.322	25.2525	25
sru-19	24.0387	5.20088	2.12325	6	28.866	14.9254	24.5098	27.6596	26.9231	21.3483
sru-27	37.1299	5.13735	2.09731	6	42.236	38.2022	36	35.4167	42.3529	28.5714
sru-28	31.9694	5.48648	2.23984	6	25.2033	31.5789	41.9753	32.0896	30.3571	30.6122
sru-29	36.5002	4.55441	1.85933	6	34.6457	31.2	35.3933	44.898	35.9712	36.8932
sru-30	33.7079	6.29134	2.56843	6	41.2162	33.9869	39.6947	34.4262	26.257	26.6667
sru-31	34.1838	8.06729	3.29346	6	33.8346	32.4561	50	27.3438	29.8507	31.6176
sru-35	32.9488	5.62464	2.29625	6	35.3448	30.2752	36.4238	41.1348	26.4151	28.0992
sru-36	28.4091	2.17916	0.889638	6	30.1282	27.9412	26.1364	28.9773	31.3725	25.8993
sru-37	34.5171	8.8211	3.6012	6	44.1176	30.2857	46.5116	29.9065	32.1739	24.1071
sru-38	30.9815	4.04419	1.65103	6	29.6552	31.0078	35.6522	32.7273	23.8372	33.0097
sru-39	34.6764	4.93967	2.01661	6	31.0811	31.3725	33.3333	42.1875	39.4958	30.5882
sru-40	31.932	6.3722	2.60144	6	20.4225	33.0935	30.2326	39.2157	35.2941	33.3333
sru-42	33.7907	4.2073	1.71762	6	33.0357	30.0971	41.5254	30.0654	34.507	33.5135
sru-43	32.2728	5.9881	2.44463	6	21.4286	32.0261	30.7692	38.4615	36	34.9515
sru-46	33.8568	4.18935	1.71029	6	36.9318	39.4161	31.8584	35.4839	27.907	31.5436
sru-47	29.8445	7.04521	2.8762	6	26.8421	35.8025	35.1562	36.4486	25.6684	19.1489
sru-48	32.3479	7.38134	3.01342	6	26.1111	36.0465	37.2727	27.673	24.2424	42.7419
srv-4	52.7743	11.6652	2.7495	18	32	47.8261	59.0909	37.5	42.1053	44.7368	34.9515	62.5	60.8696	50.9434	62.069	77.7778	58.4158	56.8627	50.4348	64.2857	57.2727	50.2959
srv-5	38.7654	14.6653	5.98708	6	26.6667	44.4444	50	30	22.2222	59.2593
srv-6	33.715	8.90534	3.63559	6	38.8235	42.8571	37.5	34.375	31.3433	17.3913
srv-8	32.9425	7.71353	3.14904	6	26	31.8182	22.6415	37.2093	36.5079	43.4783
srv-9	38.2901	10.303	4.20617	6	32.1429	28.5714	47.2727	54.2169	37.1795	30.3571
srv-11	30.8256	12.2561	5.00352	6	17.7778	44.4444	46.8354	25.2525	30.1887	20.4545
srv-10	34.7527	9.31191	3.80157	6	40	41.1765	36.7089	30.6306	17.7778	42.2222
srv-12	35.6026	7.66158	3.12783	6	45.9459	35.1351	22.619	39.5349	36.1702	34.2105
srv-17	43.8985	12.0174	2.83253	18	34.6939	70	31.4286	46.3415	38.6667	39.7727	50	57.1429	63.7931	41.8919	59.4828	50	34.8624	39.1753	30.5699	34.8837	30.4813	36.9863
srv-18	36.5159	7.75788	3.16714	6	32.2581	47.0588	33.3333	28.9474	45.614	31.8841
srv-19	41.1543	6.105	2.49236	6	40.9091	36.3636	51.0204	33.3333	43.0769	42.2222
srv-20	41.6639	7.27971	2.97193	6	29.6296	48.9362	36.9565	42.1053	47.619	44.7368
srv-21	30.6929	11.3749	4.64379	6	37.2093	35	33.3333	41.9355	9.7561	26.9231
srv-23	38.2248	4.33578	1.77007	6	35.8025	40	32.1429	40	36.6667	44.7368
srv-29	35.9162	7.15278	2.92011	6	41.4634	46.1538	30.7692	32	37.8378	27.2727
srv-30	41.6503	6.28815	2.56713	6	50	35	45.1613	45.4545	40	34.2857
srv-31	40.2458	8.46658	3.45647	6	42.2222	48.9796	41.6667	27.2727	33.3333	48
srv-32	41.9433	8.49046	3.46622	6	43.1373	37.5	56.25	45.4545	31.8182	37.5
srv-33	40.1349	9.17835	4.10468	5	51.1111	48.6486	34.0426	36.3636	30.5085
srv-34	33.9373	2.73711	1.11742	6	36.4865	33.3333	37.931	31.4286	31.1111	33.3333
srv-35	32.8847	11.2903	4.60926	6	31.3725	16.6667	50	26	35.2941	37.9747
srxa-1	42.9714	8.98429	3.66782	6	37.5	46.9388	48.2143	48.1481	50	27.027
srxa-2	41.553	8.4355	3.44378	6	52.6316	39.3939	32.0988	41.8605	50	33.3333
srxa-3	28.2472	6.51673	2.66044	6	30.9091	22.449	35.7143	20.8333	35.0877	24.4898
srxa-4	31.1399	8.20696	3.35048	6	36.9231	35	22.8571	40.3509	32.1429	19.5652
srxa-7	36.4525	8.48213	3.46282	6	29.2683	29.7872	44	27.5	41.8182	46.3415
srxa-9	39.1441	8.49612	3.46852	6	39.0625	28.9474	42.735	30.7692	52.1739	41.1765
srxa-14	38.642	9.59173	4.28955	5	29.1667	28.2609	40.5405	49.2958	45.9459
srxa-15	30.6339	9.493	3.8755	6	34.7826	26.25	13.6364	33.3333	35.4167	40.3846
srxa-17	30.612	11.4538	4.67601	6	44.4444	37.8378	13.3333	37.0968	28.5714	22.3881
srw-2	46.1152	12.4767	5.09357	6	46.0784	68.0851	37.8788	51.3158	40	33.3333
srw-4	44.5461	8.4479	3.77802	5	45.098	31.1111	50	53.125	43.3962
srw-7	44.6986	9.39964	3.83739	6	58.8235	37.7778	39.3939	54.5455	39.1892	38.4615
srw-8	30.0048	5.43263	2.21786	6	31.9588	37.5	34.2105	23.6111	25.2252	27.5229
srw-12	36.7804	8.43309	3.4428	6	36.9369	38.0952	36.3636	23.4375	35.8491	50
srw-15	46.8521	15.4463	6.30592	6	75.5556	39.2857	34.4828	35.1145	51.2195	45.4545
srw-16	44.2821	6.28255	2.56484	6	45.8333	50	39.5349	46.2069	50	34.1176
srw-18	41.8843	12.5274	5.11428	6	42.8571	54.3478	31.7073	58.9744	35.2941	28.125
srw-19	49.7157	10.4553	4.26835	6	48	39.5349	70	45.2632	47.0588	48.4375
srw-20	38.7884	6.23794	2.54663	6	35.0515	35.9375	37.2881	45.6522	47.2222	31.5789
srw-22	41.298	9.20376	4.11605	5	47.191	28.8889	51.4706	35	43.9394
srw-24	42.2154	3.18011	1.29827	6	41.1765	41.6667	48.4848	41.9643	40	40
srw-26	39.3524	8.98175	3.66679	6	31.25	48.3333	28	35.7143	43.6364	49.1803
srw-27	34.1313	5.10764	2.08519	6	36.9048	27.5229	34.1935	31.6667	42.4242	32.0755
srw-29	38.1964	10.0824	4.11611	6	41.6667	43.6782	23.8372	52.3077	30.4545	37.234
srw-31	40.4699	9.53131	3.89114	6	53.4247	45.0704	34.4538	35.2459	46.8468	27.7778
srw-32	37.3231	4.69991	1.91873	6	44.7368	35.443	36.5385	37.5	39.2857	30.4348
srw-33	36.0326	7.54146	3.07879	6	32.7869	26.2295	48.4375	37.5	38.8889	32.3529
srw-35	24.277	4.39596	1.79464	6	23.1884	17.5758	22.2222	24.5283	28.7356	29.4118
srw-36	25.5121	5.3303	2.17609	6	31.3433	30.8943	25.8065	22.7848	17.0588	25.1852
srw-43	25.1067	5.6358	2.30081	6	32.2034	18.6813	27.5362	18.1818	28.75	25.2874
srw-44	32.3374	12.4083	5.06568	6	20.5298	29.2683	56.5217	29.2135	31.1475	27.3438
srw-47	27.8543	4.72955	1.93083	6	29.3478	23.3645	24.4275	32	34.375	23.6111
srw-48	23.5285	5.37035	2.19243	6	23.3333	21.2435	32.2034	16.6667	21	26.7241
srw-51	22.9051	4.11855	1.68139	6	20.5128	20.4819	25.1969	30.1205	22.1239	18.9944
srw-53	30.7329	4.99764	2.04028	6	38.9831	32.3232	23.8938	29.1971	31.4286	28.5714
srw-54	26.8857	5.68823	2.32221	6	32.1739	19.2593	28.2828	34.188	23.4375	23.9726
srw-55	31.2151	6.02057	2.45789	6	35.7143	29.4118	24.1071	39.4366	33.3333	25.2874
srw-57	27.0394	8.15204	3.32806	6	21.5686	31.8519	40	19.3548	20.1754	29.2857
srw-58	27.7718	3.52541	1.43924	6	29.2135	22.619	31.8182	25.1748	30.8824	26.9231
srw-59	24.1545	5.23875	2.13871	6	32.967	20.8955	27.907	22.314	19.0789	21.7647
srw-60	24.3374	3.07381	1.25488	6	28.0488	22.7848	25.3521	24.6753	19.1358	26.0274
srw-61	27.6449	3.74733	1.52984	6	30.5882	32.3944	26.8293	27.7778	26.7606	21.519
srw-63	26.7854	5.7582	2.35077	6	26.25	18.6667	27.381	25	36.5854	26.8293
srw-65	25.2265	7.10415	2.90026	6	29.4118	13.6364	26.8293	30.6667	31.25	19.5652
srw-66	29.2876	4.12765	1.6851	6	33.0882	33.3333	32.2581	27.4648	25.7353	23.8462
srw-68	36.4193	5.68175	2.31956	6	31.5068	40.7407	45.098	30	35	36.1702
srw-72	26.1783	5.36332	2.18957	6	27.7778	18.75	29.5455	27.3684	32.8358	20.7921
srw-73	30.161	7.06272	2.88334	6	34.7826	23.0769	41.9355	28.1553	28.5714	24.4444
srw-76	33.8895	8.63248	3.5242	6	40	38.6364	19.7917	26.5306	40.5405	37.8378
srw-77	22.8894	3.04006	1.2411	6	22.2222	21.4286	25.8065	19.1781	21.4286	27.2727
srw-78	25.6506	7.34028	2.99665	6	28.169	29.5082	22.449	34.6939	13.1579	25.9259
srw-79	33.5182	10.4727	4.27545	6	22.314	25.8065	39.5833	36.6197	50	26.7857
srw-80	32.4603	10.6595	4.35173	6	38.1818	41.5385	37.5	16.8831	20.9524	39.7059
srw-82	39.0878	8.48568	3.46426	6	35.1852	52.8302	45	31.25	38.8889	31.3725
srw-83	25.9451	9.87998	4.03348	6	29.7297	24.0741	43.75	20.339	15.5556	22.2222
srw-86	31.2085	8.31277	3.39367	6	35.0877	23.8095	43.2432	34.7222	20.3883	30
srw-87	27.3269	5.21767	2.1301	6	22.2222	30.6452	22.4138	35	29.6296	24.0506
srw-88	23.7787	4.61332	1.88338	6	17.7778	21.4286	24.1379	30.1587	27.957	21.2121
srw-92	25.5675	7.19994	2.93936	6	21.5385	22.5352	40	20.8955	24.1935	24.2424
srw-93	24.6503	3.49095	1.42517	6	23.1884	27.6316	24.2857	21.3675	21.4286	30
srw-94	25.8441	3.08268	1.2585	6	28.4211	24.0741	24.3243	26.5957	21.6495	30
srw-95	37.6845	7.88913	3.22072	6	34.4538	42.3529	25.5319	41.5094	34.3137	47.9452
srw-96	31.8279	9.9439	4.05958	6	30	29.5775	30.9524	31.0345	50	19.403
srw-97	33.9351	6.30521	2.57409	6	39.2857	24.7059	35.8491	27.7778	35.7143	40.2778
srw-98	32.3842	2.9149	1.19	6	32.967	35.8209	31.5789	27.1605	32.9545	33.8235
srw-104	30.4179	9.06197	3.69953	6	36.3636	40.5405	37.931	23.6842	25.8065	18.1818
srw-105	27.4458	5.65757	2.30969	6	20.9877	27.5862	33.3333	33.3333	20.5882	28.8462
srw-106	28.7626	3.06437	1.25102	6	27.4725	26.506	29.703	34.5679	27.6596	26.6667
srw-107	25.6119	7.94582	3.24387	6	31.1475	37.5	20	21.0526	27.6923	16.2791
srw-108	33.8239	5.53251	2.25864	6	26.3158	42.623	36	30.2326	32.9897	34.7826
srw-109	26.3933	5.72231	2.33612	6	27.451	24.5614	18.6047	33	22.2222	32.5203
srw-110	25.2797	3.32899	1.35905	6	25.5556	24.5098	26.8817	27.0588	19.1011	28.5714
srw-111	75.7429	11.7898	2.77889	18	79.3103	80.4878	80.6452	81.4815	84	78.0488	78.3784	82.1429	83.3333	86.2069	81.4815	74	48.8889	72.7273	68.3333	42.4242	80	81.4815
srw-114	32.5396	7.23449	2.95347	6	43.1818	22.0339	35.0877	33.3333	27.2727	34.3284
srw-117	26.3566	3.41365	1.39362	6	30.0971	21.0526	23.8806	28.777	25.974	28.3582
srw-118	27.1259	3.57326	1.45878	6	29.7101	26.0355	20.4819	29.6296	27.4336	29.4643
srw-121	25.5268	5.82428	2.37775	6	30.3371	23.3083	31.7829	24.0741	27.8689	15.7895
srw-122	24.1962	5.7483	2.34673	6	22.1557	27.8261	26.1111	31.6239	14.9038	22.5564
srw-124	28.9937	9.75908	3.98413	6	48	30.8824	24.2424	23.7113	24.5455	22.5806
srw-125	27.5831	5.13135	2.09487	6	27.5641	34.5679	20.2454	25.2252	32.0896	25.8065
srw-127	28.2645	7.75145	3.16452	6	16.0194	36.7347	22.4138	31.5068	28.8462	34.0659
srw-128	29.8291	7.9312	3.2379	6	42.6667	25.4438	30.8271	18.6441	29.4964	31.8966
srw-129	28.1458	3.34724	1.36651	6	31.8519	23.1481	30.2521	25.1613	30.1282	28.3333
srw-130	28.4354	4.92262	2.00965	6	29.2683	31.25	26.6667	19.5804	30.0971	33.75
srw-132	36.1623	11.4474	4.6734	6	28.1481	50	50.7463	33.9623	24.2105	29.9065
srw-133	27.3729	5.47987	2.23715	6	32.4561	33.6735	21.0526	28.5714	20.8054	27.6786
srw-134	34.3249	9.61838	3.92669	6	45.2381	42.5197	34.8993	20.9184	25	37.3737
srw-136	25.3812	4.35882	1.77948	6	25.8065	24.6575	33.6283	20.9302	24.0506	23.2143
srw-137	29.5293	7.10556	2.90083	6	42.029	26.087	25	28.0702	33.3333	22.6562
srw-138	27.6746	3.8208	1.55983	6	31.875	31.7647	22.5806	25	29.0541	25.7732
srw-139	29.0931	6.2091	2.53485	6	27.619	26.8519	39.8148	23.4177	32.7586	24.0964
srw-141	33.3633	4.92125	2.00909	6	39.3617	29.6296	31.0345	29.8507	40	30.303
srw-142	25.7443	3.69985	1.51046	6	26.5152	25.5814	21	32.2034	25.2525	23.913
srw-143	36.0122	5.27715	2.15439	6	35.3741	28.4314	38.0952	38.0282	32.3944	43.75
srw-144	33.7426	7.51907	3.06965	6	42.7184	29.7619	25.2632	37.3494	26.5625	40.8
srz-1	31.8054	10.1889	4.15959	6	49.1228	37.5	28.5714	29.7619	25.6637	20.2128
srz-2	40.3228	5.71739	2.33411	6	32.7103	44.4444	47.8873	42.5743	35.3982	38.9222
srz-4	40.9562	4.32014	1.76369	6	41.7808	41.4062	37.5796	35.3448	41.6667	47.9592
srz-6	32.9425	7.01603	2.86428	6	33.8346	26.7974	38.843	25.2809	43.1373	29.7619
srz-10	28.9024	6.78985	2.77195	6	25.2941	23.0159	35.3846	28.7879	38.7097	22.2222
srz-12	27.1693	4.00324	1.63432	6	32.8467	21.7742	29.3706	23.8342	26.4865	28.7037
srz-14	34.2426	7.62992	3.1149	6	29.6875	25	29.6703	45.614	40	35.4839
srz-15	36.408	6.59016	2.69042	6	38.8889	31.1688	47.2727	28.3465	35.8779	36.8932
srz-17	29.515	5.96589	2.43557	6	27.6074	25.6881	23.0263	28.0488	39.6552	33.0645
srz-18	31.5338	7.0921	2.89534	6	31.8182	27.7228	38.1679	22.449	41.3223	27.7228
srz-20	38.8739	7.55265	3.08336	6	36.4964	37.1795	40.5405	42	50	27.027
srz-21	41.8251	5.4529	2.22614	6	50.4202	38.7097	40.5172	46.2963	35.7664	39.2405
srz-24	46.2851	6.46163	2.63795	6	42.2222	45	47.1698	58.8235	42.3077	42.1875
srz-29	37.4206	5.91711	2.41565	6	38.0282	30.7692	45.2381	30.9091	42.5926	36.9863
srz-30	41.3705	11.0757	4.52163	6	58.4615	46.5347	40	26.4151	33.3333	43.4783
srz-31	26.864	5.35002	2.18414	6	27.1028	34.2105	21.0526	32	21.8182	25
srz-32	26.5668	1.87092	0.7638	6	25.3968	24.6154	25	26.8293	28.8462	28.7129
srz-42	26.3949	3.23435	1.32042	6	28.7671	29	29.5775	25.4902	21.6216	23.913
srz-45	49.3371	14.3278	5.84929	6	38.7097	53.9683	45.283	46.1538	36.2319	75.6757
srz-46	29.336	4.00213	1.63386	6	31.068	22.807	30	34.7826	30	27.3585
srz-47	25.0118	5.01651	2.04798	6	25.3012	18.3486	23.3333	22.7273	33.3333	27.027
srz-48	29.603	9.8385	4.01655	6	29.4118	24.2105	16.4948	45.1613	26.9231	35.4167
srz-50	27.1215	5.14331	2.09975	6	31.0345	20.5882	30.4878	20.6186	28.5714	31.4286
srz-52	26.43	11.8416	4.83431	6	21.875	40	31.5068	37.5	17.8082	9.89011
srz-53	34.1094	3.38796	1.38313	6	36.8421	35.3846	37.5	28.3784	32.1429	34.4086
srz-54	31.2405	8.98483	3.66804	6	43.1034	22.8916	33.3333	39.1892	20.354	28.5714
srz-60	32.997	7.5389	3.07774	6	29.1667	34.6154	25.2101	32.2581	46.9697	29.7619
srz-61	29.2083	11.2755	4.6032	6	46.6667	30.4348	31.6667	18.5714	15.1515	32.7586
srz-64	33.0492	9.56555	3.90512	6	43.2099	26.0274	25.3333	22.3301	38.0952	43.299
srz-65	43.1374	7.2164	2.94608	6	48.4848	48.5714	39.604	31.9444	39.7849	50.4348
srz-66	36.1541	5.10018	2.08214	6	36.0656	31.0559	30.8642	40	35.0365	43.9024
srz-70	45.1692	10.3919	4.24248	6	42.8571	39.0625	60.3774	48.7179	30	50
srz-73	38.8827	8.92138	3.64214	6	26.7857	41.6667	37.1429	48.8889	31.0345	47.7778
srz-74	40.7545	5.4466	2.22356	6	46.5909	35.6522	44.1176	44.2623	32.7273	41.1765
srz-77	45.8442	13.8678	5.66153	6	46.2687	40.3509	70.7865	42.623	46.4646	28.5714
srz-78	48.6119	8.42355	1.98545	18	58.427	49.2754	49.1803	42.4658	53.3981	43.299	35.4839	46.2366	44.3396	37.6471	41.1458	37.3333	53.125	52.381	52.1739	51.5789	65.4545	62.069
srz-79	49.6397	12.4702	3.02447	17	44	61.5385	68.5714	41.0714	34.6939	49.6552	33.1731	42.8571	35.7955	32.3171	40.5	54.5455	65.7895	53.9474	62.2222	64.7059	58.4906
srz-85	36.9344	11.2401	4.58875	6	45.3488	42.7419	18.9189	41.6667	45.9459	26.9841
srz-88	41.9857	12.7545	5.20699	6	31.1594	45	35.3535	27.2727	57.4468	55.6818
srz-89	43.1407	10.3606	4.22972	6	50.4587	41.0714	40.2597	31.0345	36.25	59.7701
srz-93	44.6534	20.66	8.43442	6	44.6281	38.0952	19.6203	33.3333	51.7241	80.5195
srz-94	48.431	14.8547	3.50129	18	47.0968	58.1395	54.5455	75.2688	24.6753	72.7273	33.5165	39.5604	35.443	40.5229	38.3784	43.038	43.9394	55.5556	44.186	44.4444	41.7722	78.9474
srz-95	38.7259	7.9329	3.23859	6	32.8125	40.2985	42.8571	50.7246	37.6623	28
srz-103	53.1479	21.2336	5.0048	18	50.7937	43.7956	59.3333	38.4615	75.2294	43	29.8137	35.0365	39.4737	21.9858	27.5862	37.8698	60	69.697	90.9091	65.9574	81.3559	86.3636
srbc-2	31.3747	13.0302	5.31957	6	27.5	19.2308	46.7742	18.75	48.0519	27.9412
srbc-3	41.0609	14.3008	5.83826	6	28.4091	58.75	23.4694	55.3846	36.0902	44.2623
srbc-5	31.6247	11.2576	4.59591	6	44.4444	17.8947	21.978	25.6757	42.7184	37.037
srbc-6	24.1402	3.77516	1.5412	6	26.6667	18.2692	25	23.125	29.2453	22.5352
srbc-7	26.4421	4.41445	1.80219	6	33.3333	24.5283	30	21.1864	25.3623	24.2424
srbc-8	27.2045	2.14668	0.876378	6	27.2727	25.5102	25.3425	25.4717	30	29.6296
srbc-9	30.9532	3.69897	1.5101	6	27.1028	36.7647	26.9663	31.2977	30.7018	32.8859
srbc-10	31.3228	4.76596	1.94569	6	29.4737	27.2727	35.7664	27.8351	38.7755	28.8136
srbc-11	26.4437	3.13025	1.27792	6	25.4237	30.6452	23.0769	23.0769	29.0323	27.4074
srbc-12	35.921	11.6001	4.73572	6	38.5542	30.5263	58.0247	28.3019	33.3333	26.7857
srbc-15	30.3941	7.17118	2.92762	6	21.3333	39.0909	29.0541	26.3889	27.5362	38.961
srbc-16	31.2635	5.66329	2.31203	6	21.6216	33.3333	37.3134	34.7222	27.7778	32.8125
srbc-17	26.4766	5.00197	2.04205	6	21.8543	21.2121	31.0078	23.8095	33.3333	27.6423
srbc-18	24.3392	7.30322	2.98153	6	28.9474	33.7079	21.4953	15.5738	17.2414	29.0698
srbc-20	24.7425	5.19063	2.11906	6	27.451	17.1429	28.8288	30.9353	22.2222	21.875
srbc-21	24.419	7.50853	3.06535	6	15.7895	37.7953	19.6429	22.7848	24.3478	26.1538
srbc-22	38.5379	21.1833	4.99294	18	18.4211	27.4725	12	16.5138	10	13.3333	81.8182	67.4419	56.4516	48.3051	62.8571	64.0625	38.2114	40.8163	36.2069	33.3333	33.1034	33.3333
srbc-23	27.1062	10.5998	4.32735	6	12.8205	24.3902	20.7792	29.5775	44.1176	30.9524
srbc-24	31.6645	4.10663	1.67653	6	25	30.2326	29.7872	34.188	35.0649	35.7143
srbc-25	44.0273	26.9561	7.78155	12	18.3824	13.5135	19.7674	17.2414	19.5122	25.6198	73.5294	51.7241	69.4444	72.093	77.5	70
srbc-26	41.3518	18.2454	4.30049	18	16.3793	9.375	16.8539	19.5312	16.7742	27.1429	57.3333	58.1818	47.619	58.6957	63.7255	58.3333	55.7377	50.6024	44.1176	44.0367	47.9452	51.9481
srbc-29	38.5561	20.6532	6.22718	11	18.3673	23.2558	27.6316	24.4898	20	12.5	63.1579	64	57.1429	60	53.5714
srbc-30	30.7633	10.4934	4.28389	6	46.4286	27.0588	31.405	15.4762	26.9231	37.2881
srbc-32	42.7657	24.5232	7.07925	12	14.2857	21.3592	19.5	34.6667	21.1765	16.5049	73.6842	56.7568	71.4286	54	80.7692	49.0566
srbc-35	29.448	14.5965	5.959	6	30	21.875	56.5217	20.7921	15.5405	31.9588
srbc-36	24.7899	6.02176	2.45837	6	26.1364	30	18.5185	32.4074	17.3913	24.2857
srbc-43	23.0489	6.02063	2.45791	6	20.1342	27.7778	28.8136	17.1429	28.5714	15.8537
srbc-45	26.9726	5.73228	2.34019	6	27.957	22.1154	32.6531	18.4	28	32.7103
srbc-49	42.2157	16.0547	3.34763	23	13.4921	21.6981	16.3842	15.7895	29.661	19.0909	66.6667	48.7805	67.2414	47.1429	50.6329	50.6667	53.5714	48	34.5455	58.9744	47.7612	42.1488	46.5909	42.029	56.5789	38.5965	54.918
srbc-51	23.2627	4.14995	1.69421	6	28.5714	18.9873	26.8817	20	25.3012	19.8347
srbc-52	22.0306	6.13691	2.50538	6	14.2857	18.1034	30	23.0769	18.6275	28.0899
srbc-54	35.5683	13.5314	3.18938	18	18.5185	23.2323	3.33333	35.4839	20.354	24.6377	43.1579	47.2973	28.7129	46.1538	47.9167	50	44.8	40.3509	56.8182	36.3636	35.4167	37.6812
srbc-58	29.4471	6.00299	2.45071	6	28.2609	30.2083	19.2982	29.0909	37.6812	32.1429
srbc-59	38.6006	15.1244	6.17451	6	21.1268	62.8571	41.6667	37.2093	24.2991	44.4444
srbc-61	23.4322	6.04121	2.46631	6	18.0124	20	31.1111	24.8276	29.661	16.9811
srbc-62	21.3553	5.06012	2.06579	6	18.3908	14.0244	26.5306	25	18.6047	25.5814
srbc-63	23.9672	4.40768	1.79943	6	26.7327	30.2326	26.3158	20.3125	20.979	19.2308
srbc-66	26.3276	6.53558	2.66814	6	20.5479	34.3137	20.8955	26.4463	21.4765	34.2857
srbc-67	32.0866	8.34991	3.73419	5	28.3019	45	34.6939	29.5455	22.8916
srbc-68	23.523	2.0728	0.926986	5	23.4375	25.8065	20.4545	22.9167	25
srbc-69	30.9658	6.37411	2.60222	6	41.1765	33.6207	31.1111	30.4762	27.2727	22.1374
srbc-70	45.3182	16.6087	3.39024	24	19.084	22.8571	26.7857	15.894	18.9873	19.2308	48.2353	48.2759	61.4458	50	62.6667	49.1379	38.2716	42.1053	50.5495	54.7945	45.7627	44.7368	67.6923	62.766	58.4158	54.6392	55.1724	70.1299
srbc-73	37.2123	14.3089	5.84158	6	25.7353	64.4737	38.4615	37.0787	27.2727	30.2521
srbc-74	30.5094	10.3569	4.2282	6	27.5862	50.9615	21.3115	26.6667	28.4314	28.0992
srbc-75	45.5916	16.2632	6.6394	6	28.9256	48.1481	50	71	26.5625	48.913
srbc-76	27.8699	6.68336	2.72847	6	26.0274	26.25	19.469	25.8503	30	39.6226
srbc-77	42.2792	8.7358	3.56637	6	27.2222	47.7612	50	46.25	46.0784	36.3636
srbc-79	34.5841	6.88096	2.80914	6	27.4194	26.0504	44.186	38.6139	36.6197	34.6154
srbc-80	35.2859	5.76739	2.35453	6	30.1887	35.8108	26.5625	38.3178	41.4414	39.3939
srbc-82	26.9221	5.31222	2.1687	6	16.9492	32	26.7327	30.303	26.5625	28.9855
srbc-83	42.3898	13.7634	5.61889	6	42.5287	21.2121	60.7143	53.2895	40.5941	36
srsx-2	37.8953	2.54745	1.03999	6	39.6226	38.6667	40.5405	36.9369	33.3333	38.2716
srsx-11	38.0908	12.6744	5.17429	6	42.6829	29.0698	61.157	31.5217	37.1901	26.9231
srsx-13	35.1933	13.3457	5.44837	6	56.0606	39.3443	26.3636	35.0649	16.4179	37.9085
srsx-14	43.1084	10.7169	4.37516	6	44.4444	26.1261	52.8302	54.7619	44.5652	35.9223
srsx-17	34.0956	8.44057	3.44585	6	45.7143	32.6316	25	25	34.8485	41.3793
srsx-18	35.6565	14.7652	6.02788	6	34.3284	31.0811	30.8642	27.5862	65.0794	25
srsx-21	31.1237	5.53396	2.25923	6	41.8033	26	30.9278	28.3688	28.8732	30.7692
srsx-22	36.4794	9.02834	3.68581	6	26.4151	34.9057	29.2683	45.3333	33.6207	49.3333
srsx-24	35.0534	4.42036	1.80461	6	42.9907	32.9268	31.3953	37.5	32.4138	33.0935
srsx-26	32.5269	9.59041	3.91527	6	19.9005	25.6198	47.0199	30.3797	38.5965	33.6449
srsx-27	26.1387	5.88425	2.40224	6	18.7879	19.1919	27.5862	31.4961	32.3308	27.439
srsx-29	36.0029	9.96403	4.0678	6	33.3333	31.5789	31.6547	25.5814	39.7516	54.1176
srsx-32	23.1645	3.92428	1.60208	6	21.7391	31.0345	20.5882	21.3542	21.4286	22.8426
srsx-33	31.0713	7.28153	2.97267	6	33.0827	38.0597	27.193	39.823	20.6452	27.6243
srsx-34	35.0309	6.78843	2.77136	6	37.0861	35.5705	30	47.3118	30.9179	29.2994
srsx-36	30.5095	9.32328	3.80621	6	35.7143	32.0388	44.3182	21.4286	19.0184	30.5389
srsx-37	26.6646	9.37734	3.82828	6	23.5669	23.7113	22.5434	24.6377	45.5285	20
srsx-38	27.4863	8.84947	3.61278	6	24.1611	18.4524	32.6241	42.7083	21.3904	25.5814
srsx-39	25.6598	5.58576	2.28038	6	31.8182	31.8471	27.7311	19.1011	22.6277	20.8333
[truncated: 470 more columns]
