# Supplementary material for: G protein-coupled receptor-based thermosensation determines temperature acclimatization of Caenorhabditis elegans
Source: Nat Commun. 2024 Feb 23;15:1660. doi: 10.1038/s41467-024-46042-z (PMC10891075; doi:10.1038/s41467-024-46042-z)
Supplement: Supplementary file 5 — Supplementary Data 2 [file 41467_2024_46042_MOESM5_ESM.xlsx]

## Sheet: Expression analysis
The primers for expression analysis of fifty-three GPCRs.
Name	Sequence 5’-3’	Gene	Use with
KHR366	TGCATGCCTGCAGGTCACGGATTACTGGGTTCC	str-45	KHR367
KHR367	ATCCCGGGGATCCTCTGTCATTTGATACGTCGTAGAG	str-45	KHR366
KHR801	ATAAGCTTGCATGCCTGAGTAGAGATTGAAAAGGGG	str-92	KHR802
KHR802	CCAATCCCGGGGATCCCAAAATGATACATGCCTAGG	str-92	KHR801
KHR1036	ATAAGCTTGCATGCCAACCACCTCTACCACTATGC	str-113	KHR1037
KHR1037	CCAATCCCGGGGATCGTCGTAGATATGGATGAGC	str-113	KHR1036
KHR712	ATAAGCTTGCATGCCAGCAACGCGGGAAGTGAAGAGC	str-214	KHR713
KHR713	CCAATCCCGGGGATCAGGCTGAACTAATACATCAAGC	str-214	KHR712
KHR1030	ATAAGCTTGCATGCCTACGGCAGTTAACTTCGC	str-226	KHR1031
KHR1031	CCAATCCCGGGGATCCGGAACTAGAAATACATC	str-226	KHR1030
KHR803	ATAAGCTTGCATGCCTGGTTCTCCTTTCTTTCG	str-227	KHR804
KHR804	CCAATCCCGGGGATCAACTAGCACCACATCCAG	str-227	KHR803
KHR805	ATAAGCTTGCATGCCCACAATAGGTTACCACTGACAG	str-243	KHR806
KHR806	CCAATCCCGGGGATCATTTGCCAGCGAAACTCC	str-243	KHR805
KHR807	ATAAGCTTGCATGCCCTCCTTTTGGAGTTTTCGCCG	str-253	KHR808
KHR808	CCAATCCCGGGGATCTTCAGCAACATAAAGCCCGGC	str-253	KHR807
KHR809	ATAAGCTTGCATGCCAAGATCCAATCACAATGCGG	srh-49	KHR810
KHR810	CCAATCCCGGGGATCTTCACTCATATATTTCGGCG	srh-49	KHR809
KHR513	ATAAGCTTGCATGCCTGCAGGCGTGAAAAGAGTGGTGAGG	srh-61	KHR514
KHR514	CCAATCCCGGGGATCCGTGCCCAACCCAATAAAGGATAATGC	srh-61	KHR513
KHR1042	ATAAGCTTGCATGCCGAACCTCTCTGCATCACTG	srh-122	KHR1043
KHR1043	CCAATCCCGGGGATCCCTTCTAGCAGTAATATCAG	srh-122	KHR1042
KHR1044	ATAAGCTTGCATGCCCTCAAAAGGTTCTCCTCG	srh-179	KHR1045
KHR1045	CCAATCCCGGGGATCGCCGAATAAAGTAACTGC	srh-179	KHR1044
KHR1046	ATAAGCTTGCATGCCCGATTTGATCTTGACTTGG	srh-206	KHR1047
KHR1047	CCAATCCCGGGGATCCAAGGATAGTACTGACACC	srh-206	KHR1046
KHR1050	ATAAGCTTGCATGCCAGAGTTTTGAAAGGCGGAGC	srh-210	KHR1051
KHR1051	CCAATCCCGGGGATCCACAATGACCGTTGTTTGCC	srh-210	KHR1050
KHR1059	ATAAGCTTGCATGCCCGTTCAGGGTGACAATTTCG	srh-227	KHR1060
KHR1060	CCAATCCCGGGGATCTGCAGTATCTATGTCCAC	srh-227	KHR1059
KHR1061	ATAAGCTTGCATGCCGAAAAACTTGAGACTTGCG	srh-236	KHR1062
KHR1062	CCAATCCCGGGGATCAAAAGTGACAGCAAGGTAG	srh-236	KHR1061
KHR1063	ATAAGCTTGCATGCCTGTGGTTTGTATGCTGAGG	srh-244	KHR1064
KHR1064	CCAATCCCGGGGATCTAAGACAAGAGTTACTCCG	srh-244	KHR1063
KHR1090	ATAAGCTTGCATGCCCACAGTGAATCAAAGTGC	srh-245	KHR1091
KHR1091	CCAATCCCGGGGATCCGCAAAAAACGTGAATCC	srh-245	KHR1090
KHR1092	ATAAGCTTGCATGCCGCACATTCAATACAGAAACG	srh-247	KHR1093
KHR1093	CCAATCCCGGGGATCTCCACTGTAAATCATGGC	srh-247	KHR1092
KHR1094	ATAAGCTTGCATGCCTTCCTTGTAGCAGGTAGG	srh-248	KHR1095
KHR1095	CCAATCCCGGGGATCAGCATCAATGAGACCGAG	srh-248	KHR1094
KHR1096	ATAAGCTTGCATGCCTGTGTCTGTTACTCCCTC	srh-251	KHR1097
KHR1097	CCAATCCCGGGGATCAGGAGCATCGAAGAATCC	srh-251	KHR1096
KHR1098	ATAAGCTTGCATGCCGAAGGAAAAGGGGAAGTG	srh-275	KHR1099
KHR1099	CCAATCCCGGGGATCGATCCCTAAAGTTACGCC	srh-275	KHR1098
KHR714	ATAAGCTTGCATGCCGCGAATATACAATCATGTCCAC	srh-282	KHR715
KHR715	CCAATCCCGGGGATCTGCTGCAATAGTCATTCC	srh-282	KHR714
KHR515	ATAAGCTTGCATGCCTGCAGGACTGTCTTCCTTGTCAACG	srh-308	KHR516
KHR516	CCAATCCCGGGGATCCACAGGTAGTGTTAGCATTGGAG	srh-308	KHR515
KHR1104	ATAAGCTTGCATGCCATGCGTACAATTTTGCCG	sri-21	KHR1105
KHR1105	CCAATCCCGGGGATCGAAGCTGTCAATTGCTCC	sri-21	KHR1104
KHR517	ATAAGCTTGCATGCCTGCAGGGAAAATCTACTCCGCCTCC	sri-49	KHR518
KHR518	CCAATCCCGGGGATCCAATGAAATGAGTCCAACCGC	sri-49	KHR517
KHR708	ATAAGCTTGCATGCCTGGAATCGAATACACTAGGG	srd-4	KHR709
KHR709	CCAATCCCGGGGATCACAAGCAAGTGCATCAGATCC	srd-4	KHR708
KHR922	ATAAGCTTGCATGCCCTTTCTGTGTCTCGTATAATTACTCTCC	srd-19	KHR923
KHR923	CCAATCCCGGGGATCCTTGTTTGTATGAAAAGATCTAACGCGC	srd-19	KHR922
KHR1038	ATAAGCTTGCATGCCGTACAGTACTACTGGCCAC	srd-21	KHR1039
KHR1039	CCAATCCCGGGGATCCACACCCAATTGAATCAG	srd-21	KHR1038
KHR1040	ATAAGCTTGCATGCCCTGGTTTGAGAAGTTCAAGG	srd-22	KHR1041
KHR1041	CCAATCCCGGGGATCGAGCAAACTGTAACAGTA	srd-22	KHR1040
KHR1032	ATAAGCTTGCATGCCCTCACGCATGAATCACGA	srd-27	KHR1033
KHR1033	CCAATCCCGGGGATCGAAGCTCATAGCCGATGTC	srd-27	KHR1032
KHR829	ATAAGCTTGCATGCCCTGTTAGTGGATATTTTGAC	srd-40	KHR830
KHR830	CCAATCCCGGGGATCTTGTAAAACTTGATACATTGTATAACC	srd-40	KHR829
KHR793	ATAAGCTTGCATGCCTTGATTGTGGATCCAGCTGC	srd-46	KHR794
KHR794	CCAATCCCGGGGATCCTCACACAATACGTACATAGTG	srd-46	KHR793
KHR795	ATAAGCTTGCATGCCACAGGACCTATGATTGTC	srd-48	KHR796
KHR796	CCAATCCCGGGGATCTAGTCGGATATTTAATAATACCTGCGAC	srd-48	KHR795
KHR937	ATAAGCTTGCATGCCCGACCGTTCAGCCGTTTTATGCGATCCCAACAGC	srd-49	KHR938
KHR938	CCAATCCCGGGGATCATCTCTTAATAAATGCAGTAGAAAACACGAACGTC	srd-49	KHR937
KHR831	ATAAGCTTGCATGCCCAAAGAGGACATACGGCATCTACC	srd-50	KHR832
KHR832	CCAATCCCGGGGATCCTGCACTGTAGTACAAACGCGC	srd-50	KHR831
KHR949	ATAAGCTTGCATGCCACCGCACTAACTGAGCATCC	srd-55	KHR950
KHR950	CCAATCCCGGGGATCCTATGCTGTGTGAAAAATCC	srd-55	KHR949
KHR1034	ATAAGCTTGCATGCCAGTTCCCACGACATTTCG	srd-58	KHR1035
KHR1035	CCAATCCCGGGGATCGCACAATTTTGGGCTAAC	srd-58	KHR1034
KHR1014	ATAAGCTTGCATGCCGCCTGTTTAATAGCTGCC	srd-60	KHR1015
KHR1015	CCAATCCCGGGGATCCAGGAAAAAGGTGAACGC	srd-60	KHR1014
KHR1016	ATAAGCTTGCATGCCCCAACTTCAGACGACAGTCG	srd-71	KHR1017
KHR1017	CCAATCCCGGGGATCCGAGCACATGATAACTTGCG	srd-71	KHR1016
KHR1018	ATAAGCTTGCATGCCATTTGTAGCCTGTGACGG	srd-74	KHR1019
KHR1019	CCAATCCCGGGGATCATACGCGCTGAAAGACAC	srd-74	KHR1018
KHR1106	ATAAGCTTGCATGCCTCGCACTGATCTCTGAAG	srg-32	KHR1107
KHR1107	CCAATCCCGGGGATCGTACAGGTAGGAAGAAGC	srg-32	KHR1106
KHR710	ATAAGCTTGCATGCCTGTGTGAGTGTCATTGAGGTG	srg-37	KHR711
KHR711	CCAATCCCGGGGATCGTATCCAATCGCGAATAGTCG	srg-37	KHR710
KHR1100	ATAAGCTTGCATGCCAATTACAGCGTGTTGGGA	sre-39	KHR1101
KHR1101	CCAATCCCGGGGATCCCATTGTCCCAAAATGAC	sre-39	KHR1100
KHR1076	ATAAGCTTGCATGCCATCGGTTATGTGTTTTCG	sra-13	KHR1077
KHR1077	CCAATCCCGGGGATCTTTGTGATAGTGTCACTG	sra-13	KHR1076
KHR496	ATAAGCTTGCATGCCTGCAGGCGCAGTCTACAACTCGATGTATGA	srx-19	KHR497
KHR497	CCAATCCCGGGGATCCATGGAACTTTAGCAGTAGGC	srx-19	KHR496
KHR1078	ATAAGCTTGCATGCCGATGACAGCAGGAGATGTCC	srt-66	KHR1079
KHR1079	CCAATCCCGGGGATCGATATGCTAATCTCAAAC	srt-66	KHR1078
KHR1080	ATAAGCTTGCATGCCCTATGAGATCGCCACAAAGG	srt-72	KHR1081
KHR1081	CCAATCCCGGGGATCACACGGAACTGAATTCTTG	srt-72	KHR1080
KHR1082	ATAAGCTTGCATGCCACGTGAGAAAAGCGTTCG	dmsr-8	KHR1083
KHR1083	CCAATCCCGGGGATCTCAACATGTGCGATCACTTC	dmsr-8	KHR1082
KHR1606	ATAAGCTTGCATGCCCTTCCTGCATGTTCACCAG	srg-56	KHR1607
KHR1607	CCAATCCCGGGGATCAAGGACATTTGACTGTGTCG	srg-56	KHR1606
KHR1611	ATAAGCTTGCATGCCGAGTTGCTTCTCTCCGATCC	str-52	KHR1612
KHR1612	CCAATCCCGGGGATCGCACTTTTGATATCGAGC	str-52	KHR1611
KHR1618	ATAAGCTTGCATGCCGCTCACCGCAAATCTTCC	str-89	KHR1619
KHR1619	CCAATCCCGGGGATCCTCCCACACTCTCACAGC	str-89	KHR1618
KHR1594	ATAAGCTTGCATGCCCTGAACATAGCCGCTTGC	srh-40	KHR1595
KHR1595	CCAATCCCGGGGATCGTACCAAGAACTGCGAGC	srh-40	KHR1594

## Sheet: Constructing guide RNA plasmids
The primers for constructing guide RNA plasmids.
Name	Sequence 5’-3’ (Bold: Target sequence)	Gene	Use with
KHR654	TCCGCTCACAATTCCACACAAC	common
KHR655	GGAATTGTGAGCGGATAACAATT	common
KHR652	GGTAGTAATCTTTGCATTGAGTTTTAGAGCTAGAAATAGCAAG	str-45	KHR655
KHR653	GCAAAGATTACTACCAAACATTTAGATTTGCAATTCA	str-45	KHR654
KHR733	GAGTTTGCTATTGTTGTATAGTTTTAGAGCTAGAAATAGCAAG	str-45	KHR655
KHR734	AACAATAGCAAACTCAAACATTTAGATTTGCAATTCA	str-45	KHR654
KHR751	TGGGAATCCTATTTGCAGGAGTTTTAGAGCTAGAAATAGCAAG	str-45	KHR655
KHR752	CAAATAGGATTCCCAAAACATTTAGATTTGCAATTCA	str-45	KHR654
KHR784	TGAACATATAGGACAGCTCGGTTTTAGAGCTAGAAATAGCAAG	str-45	KHR655
KHR785	TGTCCTATATGTTCAAAACATTTAGATTTGCAATTCA	str-45	KHR654
KHR951	GATTGCTGGTGCCGCGTTTGGGTTTTAGAGCTAGAAATAGCAAG	str-45	KHR655
KHR952	GCGGCACCAGCAATCAAACATTTAGATTTGCAATTCA	str-45	KHR654
KHR878	GAAAATGTGACGTTGAGCATGTTTTAGAGCTAGAAATAGCAAG	str-92	KHR655
KHR879	CAACGTCACATTTTCAAACATTTAGATTTGCAATTCA	str-92	KHR654
KHR954	GGAGAGAGATAGTGTGGAAGGGTTTTAGAGCTAGAAATAGCAAG	str-92	KHR655
KHR955	ACACTATCTCTCTCCAAACATTTAGATTTGCAATTCA	str-92	KHR654
KHR956	GCGGCGAGAGAGTGAGAGGGGGTTTTAGAGCTAGAAATAGCAAG	str-92	KHR655
KHR957	TCACTCTCTCGCCGCAAACATTTAGATTTGCAATTCA	str-92	KHR654
KHR882	CGTATAAAGAATCCAGCAGGGTTTTAGAGCTAGAAATAGCAAG	srd-48	KHR655
KHR883	TGGATTCTTTATACGAAACATTTAGATTTGCAATTCA	srd-48	KHR654
KHR1057	GAATAATAACTTCAGATTGGGTTTTAGAGCTAGAAATAGCAAG	srd-19	KHR655
KHR1058	CTGAAGTTATTATTCAAACATTTAGATTTGCAATTCA	srd-19	KHR654
KHR1263	GAAAATTATGAAATACCTGGGGTTTTAGAGCTAGAAATAGCAAG	srd-19	KHR655
KHR1264	TATTTCATAATTTTCAAACATTTAGATTTGCAATTCA	srd-19	KHR654
KHR1208	GTCGGGAATAATTAGGAAAGGGTTTTAGAGCTAGAAATAGCAAG	srh-244	KHR655
KHR1209	CTAATTATTCCCGACAAACATTTAGATTTGCAATTCA	srh-244	KHR654
KHR1195	GGAAGAGTGGTCAGAACTTGGGTTTTAGAGCTAGAAATAGCAAG	srt-72	KHR655
KHR1196	TCTGACCACTCTTCCAAACATTTAGATTTGCAATTCA	srt-72	KHR654
KHR1192	GATTCATTTTTTGACACTTGGGTTTTAGAGCTAGAAATAGCAAG	srh-122	KHR655
KHR1193	GTCAAAAAATGAATCAAACATTTAGATTTGCAATTCA	srh-122	KHR654
KHR1362	GTTGGATTGCTCAGCTGGTTGTTTTAGAGCTAGAAATAGCAAG	srh-122	KHR655
KHR1363	GCTGAGCAATCCAACAAACATTTAGATTTGCAATTCA	srh-122	KHR654
KHR1591	GGACATGTAGGCAGCGGTGCGTTTTAGAGCTAGAAATAGCAAG	srh-40	KHR655
KHR1592	GCTGCCTACATGTCCAAACATTTAGATTTGCAATTCA	srh-40	KHR654
KHR1596	GAATATTGCCAAGAACTTTGGGTTTTAGAGCTAGAAATAGCAAG	str-43	KHR655
KHR1597	TTCTTGGCAATATTCAAACATTTAGATTTGCAATTCA	str-43	KHR654
KHR1603	GTTTTATCGGCTAGTACAGGGTTTTAGAGCTAGAAATAGCAAG	srg-56	KHR655
KHR1604	ACTAGCCGATAAAACAAACATTTAGATTTGCAATTCA	srg-56	KHR654
KHR1608	GAGGCACCTATAGAATTATGGGTTTTAGAGCTAGAAATAGCAAG	str-52	KHR655
KHR1609	TTCTATAGGTGCCTCAAACATTTAGATTTGCAATTCA	str-52	KHR654
KHR1615	GCAGCAAGTGAGCACCTACGCGTTTTAGAGCTAGAAATAGCAAG	str-89	KHR655
KHR1616	GTGCTCACTTGCTGCAAACATTTAGATTTGCAATTCA	str-89	KHR654

## Sheet: ssODN for co-CRISPR
The sequence of Single-stranded oligonucleotides (ssODN) for co-CRISPR.
Name	Sequence 5’-3’ (mutation: bold)	Gene
KHR967	CATCAACAACTCCAAAACAATAGAGGGGTCCTGCTAGCCAAACGCGGCACCAGCAATCAGTGGGTATGTC	str-45
KHR1009	AATTTTTGGATCTGTATTTTTGCTCCCGCCTGCTAGCTGGATTCTTTATACGAAAGTACGTTTTTCAAAA	srd-48
KHR1194	AATATCTTAAGGGACCATAACACCATAATTCCTCTAGACAGGATTCAAATTGGAAACCTGGCGCGCTTGC	srh-122
KHR1197	GCCCAAGAACCGGCCATTTTCTTCCACCAAGTTCTAGAGACCACTCTTCGGATACGTGATTACTGAAAAG	srt-72
KHR1257	GTACATCTCAGTACCATTCATATTTCTACCGCGCTAGCTTTCCTAATTATTCCCGAGCAAGAAAATGCTC	srh-244
KHR1273	CACATCGCTTCGGTAATTATCACACCAGTCCACTAGTCTACTCGGCTTATACTGTATTATATACAAGACC	srh-208
KHR1593	ACATGTCACCGGCACCGCTGCCTACATGTCCTCCAAACTAGTCATCATATTTAGCTTCACCTGAGTTCAT	srh-40
KHR1598	CAGTAAAGCATCCAAACTATAACTCCATATCCCCCAAACTAGTTCTTGGCAATATTTGGTTTATATAGAG	str-43
KHR1605	AAAACTCAAAAAAAAACATACTGTAAGCAAATCCACCTGTACTAGTGCCGATAAAACGAATTGGTATAAT	srg-56
KHR1610	CAGAAAAAAATGTTCCCAACATTGAAAAAAATACCACCATAATTACTAGTAGGTGCCTGTTATTTTTTTG	str-52
KHR1617	ACTATTTATCAGAATTGATAAGCAGAATCCCGCGTAGGTGCTAGCTCACTTGCTGCACGGAAATCGCCAT	str-89

## Sheet: Detection of mutation
The primers for detection of mutation.
Name	Sequence 5’-3’	Gene	Use with
KHR928	CGAGTATTTTGGTCTGTCTGCTCTG	str-45	KHR929
KHR929	CTTGATGGCTACTTTGTACTTCTCG	str-45	KHR928
KHR890	GTATTGAGATCATCTCCAACAGAAGC	str-92	KHR996
KHR996	GAGTGGAGAAGCTCATTGCG	str-92	KHR890
KHR965	TGCAGAGTGGCTGGTACTTG	str-92	KHR966
KHR966	GCTCATTGCGGAGTTTGAGC	str-92	KHR965
KHR1070	CAATTTCGTGTGGCTAGACG	srd-46	KHR1071
KHR1071	TTTGAGCAGGAATGTTGTCC	srd-46	KHR1070
KHR997	TTAATGATGAGTAGCCTGGG	srd-48	KHR998
KHR998	CGCAAATTACATCAAGCAGG	srd-48	KHR997
KHR1072	TTGTGACACTTCTACTGAGC	srd-19	KHR1073
KHR1073	ACTCACTGCTTGAACCAAGG	srd-19	KHR1072
KHR1265	TTTAGTGAACGGCTATCACG	srd-19	KHR1073
KHR1198	CGACTCACGATGCAATGAG	srt-72	KHR1199
KHR1199	CTGTAACAATCGACTAATCG	srt-72	KHR1198
KHR1266	GGAACCTCTCTGCATCACTG	srh-122	KHR1267
KHR1267	GGGAATTTGCACCATTGG	srh-122	KHR1266
KHR1259	TCTTGCCACATCATAACTGC	srh-244	KHR1260
KHR1260	ATAGCTGTGGATAGTGACTG	srh-244	KHR1259
KHR1601	ACCCACCCAGATGGTAGG	str-43	KHR1602
KHR1602	GAGCCGAGACGTTTTTCG	str-43	KHR1601
KHR1613	CTCTTCCCTGTAAACTCG	str-52	KHR1614
KHR1614	CAAAGTATTAGCCCTGCC	str-52	KHR1613
KHR1620	TTCTCCGCTGAAATACACG	str-89	KHR1621
KHR1621	CTCAGCTGTAAGAAGCTGG	str-89	KHR1620
KHR1594	ATAAGCTTGCATGCCCTGAACATAGCCGCTTGC	srh-40	KHR1595
KHR1595	CCAATCCCGGGGATCGTACCAAGAACTGCGAGC	srh-40	KHR1594

## Sheet: Analyzing srh-40 gene
The primers for analyzing srh-40 gene.
Name	Sequence 5’-3’	Gene	Use with	Use for
KHR2656	ATTACGCCAAGCTTGCATGCGCAGGCTGATAGATAGACCG	srh-220	KHR2657	Promoter
KHR2657	CCTCTAGAGTCGACCTGCAGCTCTAGAACTTGAGTTTGGACC	srh-220	KHR2656	Promoter
KHR1594	ATAAGCTTGCATGCCCTGAACATAGCCGCTTGC	srh-40	KHR1595	Promoter
			KHR1895	Full length
KHR1595	CCAATCCCGGGGATCGTACCAAGAACTGCGAGC	srh-40	KHR1594	Promoter
KHR1895	CCAATCCCGGGGATCCGAGATTACATTTGTATTCG	srh-40	KHR1594	Full length
KHR1896	AAATAGCATTCGTAGAATTCTAAGTCCTGATTTTTACACGG	srh-40	KHR1897	3’ UTR
KHR1897	CGCGCGAGACGAAAGGGCCCCTTCACTTCAAAAGGTGTC	srh-40	KHR1896	3’ UTR
KHR1898	TCGTTTGTTCATTTCAACG	srh-40	–	DNA sequence
KHR1899	TCGTTTGTTCATTTCAACG	srh-40	–	DNA sequence
KHR1942	CCTTCTGATCAAGATGCTGC	srh-40	–	DNA sequence
KHR1907	TAGTGCAATCGGTACCCGGGATGTCACCGGCACCGCTGC	srh-40	KHR1908	cDNA
KHR1908	CGCTCAGTTGGAATTCTCACGAGATTACATTTGTATTCG	srh-40	KHR1907	cDNA
KHR2782	GCGAGAATATCAGCTCAC	egl-30	–	DNA sequence
KHR2783	TCTGATCGCTGACCTCCG	egl-30	–	DNA sequence
KHR2815	TTCCAGTCTATGATACGAGCGAT	egl-30	KHR2816	ADL-specific RNAi
			KHR2656
KHR2816	GTTTAGGTGGTGGTGTCTCACTC	egl-30	KHR2815	ADL-specific RNAi
			KHR2656
KHR2817	ATCGCTCGTATCATAGACTGGAACTCTAGAACTTGAGTTTGGACC	srh-220	KHR2656	ADL-specific RNAi
KHR2818	GAGTGAGACACCACCACCTAAACCTCTAGAACTTGAGTTTGGACC	srh-220	KHR2656	ADL-specific RNAi
