# Supplementary material for: G protein-coupled receptor-based thermosensation determines temperature acclimatization of Caenorhabditis elegans
Source: Nat Commun. 2024 Feb 23;15:1660. doi: 10.1038/s41467-024-46042-z (PMC10891075; doi:10.1038/s41467-024-46042-z)
Supplement: Supplementary file 7 — Source Data [file 41467_2024_46042_MOESM7_ESM.xlsx]

## Sheet: RawData_Fig. 1
	Source Data. Raw data and Statistic analysis data.
	Raw data for Fig. 1e
	15°C->25°C(0 h)->2°C
	Strain	Survival rate (%)	SEM	Total animals	Number of assays
	Wild-type	93.1327	2.52095	1174	13
	str-43(chr39)	95.8268	1.00325	1370	13
	str-52(chr43)	95.3778	1.93265	1268	14
	srg-56(chr40)	90.0053	2.12394	1197	14
	str-89 (chr44)	94.2782	1.15659	1134	13
	str-89 (chr45)	92.7696	2.25082	1030	11
	srh-40(chr41)	97.2771	1.23629	1243	13
	srh-40(chr42)	95.7153	1.064	1360	12
	[ANOVA table]
	Source of variation	Degrees of freedom	Sum of squared deviation	Unbiased estimate of population variance	Variance ratio	p value	Evaluation
	Totality (T)	102	4193.1
	Factor (A)	7	487.507	69.6439	1.78545	0.0990842	[ ]
	Error (E)	95	3705.6	39.0063
	[Dunnett’s tests]						Confidence level 95%		Confidence level 99%
	Category 1	Category 2	Difference	Statistic	p value	Evaluation	Lower limit	Upper limit	Lower limit	Upper limit
	Wild-type	str-43(chr39)	-2.69407	1.09976	0.79765	[ ]	-9.2176	3.82946	-10.6321	5.24391
	Wild-type	str-52(chr43)	-2.24509	0.933297	0.892809	[ ]	-8.65107	4.16089	-10.04	5.54985
	Wild-type	srg-56(chr40)	3.12744	1.3001	0.656814	[ ]	-3.27854	9.53342	-4.6675	10.9224
	Wild-type	str-89 (chr44)	-1.14549	0.467605	0.99726	[ ]	-7.66901	5.37804	-9.08347	6.79249
	Wild-type	str-89 (chr45)	0.363153	0.141933	0.999999	[ ]	-6.45045	7.17676	-7.9278	8.6541
	Wild-type	srh-40(chr41)	-2.58263	1.03297	0.839101	[ ]	-9.24068	4.07542	-10.6843	5.51904
	Wild-type	srh-40(chr42)	-4.14442	1.69182	0.382889	[ ]	-10.6679	2.37911	-12.0824	3.79356
	[ ]：p value≧0.05、[*]：p value＜0.05、[**]：p value＜0.01
	Raw data for Fig. 1f
	15°C->25°C(3 h)->2°C
	Strain	Survival rate (%)	SEM	Total animals	Number of assays
	Wild-type	22.0458	5.5846	1108	13
	str-43(chr39)	42.6895	7.26315	1071	11
	str-52(chr43)	39.4975	7.74723	1030	12
	srg-56(chr40)	35.2924	5.17267	1154	15
	str-89 (chr44)	41.5231	7.96204	998	13
	str-89 (chr45)	27.2926	6.78105	833	11
	srh-40(chr41)	59.2787	5.80026	1042	13
	srh-40(chr42)	65.839	7.71101	1285	14
	[ANOVA table]
	Source of variation	Degrees of freedom	Sum of squared deviation	Unbiased estimate of population variance	Variance ratio	p value	Evaluation
	Totality (T)	101	70301.7
	Factor (A)	7	20150.6	2878.65	5.39555	3.19283e-05	[**]
	Error (E)	94	50151.2	533.523
	[Dunnett’s tests]						Confidence level 95%		Confidence level 99%
	Category 1	Category 2	Difference	Statistic	p value	Evaluation	Lower limit	Upper limit	Lower limit	Upper limit
	Wild-type	str-43(chr39)	-20.6437	2.1816	0.15411	[ ]	-45.8602	4.57276	-51.3235	10.036
	Wild-type	str-52(chr43)	-17.4517	1.88735	0.274737	[ ]	-42.0925	7.18911	-47.431	12.5276
	Wild-type	srg-56(chr40)	-13.2466	1.51345	0.502915	[ ]	-36.5709	10.0777	-41.6242	15.131
	Wild-type	str-89 (chr44)	-19.4773	2.14985	0.164694	[ ]	-43.6203	4.66566	-48.8509	9.89631
	Wild-type	str-89 (chr45)	-5.24677	0.55447	0.992521	[ ]	-30.4633	19.9697	-35.9265	25.433
	Wild-type	srh-40(chr41)	-37.2329	4.10967	0.000558804	[**]	-61.3759	-13.09	-66.6065	-7.85932
	Wild-type	srh-40(chr42)	-43.7932	4.92248	2.5196e-05	[**]	-67.5011	-20.0852	-72.6375	-14.9489
	[ ]：p value≧0.05、[*]：p value＜0.05、[**]：p value＜0.01
	Raw data for Fig. 1g
	15°C->25°C(5 h)->2°C
	Strain	Survival rate (%)	SEM	Total animals	Number of assays
	Wild-type	3.76065	0.640733	1225	13
	str-43(chr39)	9.62204	3.43817	1036	11
	str-52(chr43)	16.6888	5.40467	1157	13
	srg-56(chr40)	9.57226	2.58674	1079	14
	str-89 (chr44)	10.7478	3.68077	1137	13
	str-89 (chr45)	5.18409	1.05304	889	10
	srh-40(chr41)	24.5502	5.26173	1084	12
	srh-40(chr42)	30.9846	7.36424	1169	14
	[ANOVA table]
	Source of variation	Degrees of freedom	Sum of squared deviation	Unbiased estimate of population variance	Variance ratio	p value	Evaluation
	Totality (T)	99	25958
	Factor (A)	7	8224.73	1174.96	6.09567	7.34382e-06	[**]
	Error (E)	92	17733.3	192.753
	[Dunnett’s tests]						Confidence level 95%		Confidence level 99%
	Category 1	Category 2	Difference	Statistic	p value	Evaluation	Lower limit	Upper limit	Lower limit	Upper limit
	Wild-type	str-43(chr39)	-5.86139	1.03053	0.843745	[ ]	-21.0361	9.31333	-24.3206	12.5978
	Wild-type	str-52(chr43)	-12.9281	2.37405	0.101685	[ ]	-27.4568	1.60059	-30.6015	4.74526
	Wild-type	srg-56(chr40)	-5.81161	1.0868	0.809575	[ ]	-20.0785	8.45528	-23.1665	11.5433
	Wild-type	str-89 (chr44)	-6.98719	1.28309	0.673725	[ ]	-21.5159	7.5415	-24.6605	10.6862
	Wild-type	str-89 (chr45)	-1.42344	0.24375	0.999962	[ ]	-17.0037	14.1568	-20.376	17.5291
	Wild-type	srh-40(chr41)	-20.7895	3.74055	0.00205501	[**]	-35.6178	-5.96122	-38.8273	-2.75171
	Wild-type	srh-40(chr42)	-27.224	5.09101	1.32926e-05	[**]	-41.4908	-12.9571	-44.5789	-9.86906
	[ ]：p value≧0.05、[*]：p value＜0.05、[**]：p value＜0.01
	Raw data for Fig. 1h
	15°C->25°C(3 h)->2°C
	Strain	Survival rate (%)	SEM	Total animals	Number of assays
	Wild-type	9.66192	2.52396	440	12
	srh-40(chr41)	39.8479	5.39389	677	18
	srh-40; Ex[srh-40p::srh-40 cDNA]	19.1318	5.86485	784	21
	srh-40; Ex[srh-220p::srh-40 cDNA]	20.8964	3.98229	474	12
	[ANOVA table]
	Source of variation	Degrees of freedom	Sum of squared deviation	Unbiased estimate of population variance	Variance ratio	p value	Evaluation
	Totality (T)	62	24931.4
	Factor (A)	3	7590.12	2530.04	8.60791	7.92318e-05	[**]
	Error (E)	59	17341.3	293.92
	[Dunnett’s tests]						Confidence level 95%		Confidence level 99%
	Category 1	Category 2	Difference	Statistic	p value	Evaluation	Lower limit	Upper limit	Lower limit	Upper limit
	Wild-type	srh-40(chr41)	-30.186	6.68147	8.65389e-05	[**]	-47.0779	-13.2941	-50.9574	-9.41467
	Wild-type	srh-40; Ex[srh-40p::srh-40 cDNA]	-9.46987	2.15868	0.428493	[ ]	-25.872	6.93229	-29.639	10.6993
	Wild-type	srh-40; Ex[srh-220p::srh-40 cDNA]	-11.2345	2.27001	0.383671	[ ]	-29.7386	7.26967	-33.9883	11.5194
	srh-40(chr41)	srh-40; Ex[srh-40p::srh-40 cDNA]	20.7161	5.32014	0.00215361	[**]	6.15718	35.2751	2.8135	38.6188
	srh-40(chr41)	srh-40; Ex[srh-220p::srh-40 cDNA]	18.9516	4.1948	0.0219818	[*]	2.05968	35.8434	-1.81979	39.7229
	srh-40; Ex[srh-40p::srh-40 cDNA]	srh-40; Ex[srh-220p::srh-40 cDNA]	-1.76459	0.402242	0.991892	[ ]	-18.1667	14.6376	-21.9337	18.4046
	[ ]：p value≧0.05、[*]：p value＜0.05、[**]：p value＜0.01
	Raw data for Fig. 1i
	15°C->25°C(5 h)->2°C
	Strain	Survival rate (%)	SEM	Total animals	Number of assays
	Wild-type	12.0964	2.59949	432	12
	srh-40(chr41)	33.6372	4.5788	439	12
	srh-40; Ex[srh-40p::srh-40 cDNA]	17.4231	3.13705	438	12
	srh-40; Ex[srh-220p::srh-40 cDNA]	14.4018	3.18791	422	12
	[ANOVA table]
	Source of variation	Degrees of freedom	Sum of squared deviation	Unbiased estimate of population variance	Variance ratio	p value	Evaluation
	Totality (T)	47	9297.55
	Factor (A)	3	3419.16	1139.72	8.53087	0.000140842	[**]
	Error (E)	44	5878.38	133.6
	[Dunnett’s tests]						Confidence level 95%		Confidence level 99%
	Category 1	Category 2	Difference	Statistic	p value	Evaluation	Lower limit	Upper limit	Lower limit	Upper limit
	Wild-type	srh-40(chr41)	-21.5408	6.45579	0.000228577	[**]	-34.14	-8.94156	-37.114	-5.96759
	Wild-type	srh-40; Ex[srh-40p::srh-40 cDNA]	-5.32663	1.5964	0.673925	[ ]	-17.9259	7.2726	-20.8998	10.2466
	Wild-type	srh-40; Ex[srh-220p::srh-40 cDNA]	-2.30538	0.690925	0.961243	[ ]	-14.9046	10.2938	-17.8786	13.2678
	srh-40(chr41)	srh-40; Ex[srh-40p::srh-40 cDNA]	16.2142	4.8594	0.00686717	[**]	3.61493	28.8134	0.640961	31.7874
	srh-40(chr41)	srh-40; Ex[srh-220p::srh-40 cDNA]	19.2354	5.76487	0.00104849	[**]	6.63617	31.8346	3.66221	34.8086
	srh-40; Ex[srh-40p::srh-40 cDNA]	srh-40; Ex[srh-220p::srh-40 cDNA]	3.02125	0.90547	0.91836	[ ]	-9.57798	15.6205	-12.5519	18.5944
	[ ]：p value≧0.05、[*]：p value＜0.05、[**]：p value＜0.01
	Raw data for Fig. 1j
	Avoidance assay against to 1-Octanol
	Strain	Avoidance index	SEM	Total animals	Number of assays
	Wild-type	1.09011	0.0805339	974	10
	osm-9(ky10)	0.649226	0.120617	925	11
	tax-4(p678)	0.246856	0.0790821	1075	12
	srh-40(chr41)	1.17205	0.138833	1111	9
	srh-40(chr42)	1.05631	0.121233	1023	12
	[ANOVA table]
	Source of variation	Degrees of freedom	Sum of squared deviation	Unbiased estimate of population variance	Variance ratio	p value	Evaluation
	Totality (T)	53	13.1153
	Factor (A)	4	6.77789	1.69447	13.1015	2.49314e-07	[**]
	Error (E)	49	6.33739	0.129334
	[Dunnett’s tests]						Confidence level 95%		Confidence level 99%
	Category 1	Category 2	Difference	Statistic	p value	Evaluation	Lower limit	Upper limit	Lower limit	Upper limit
	Wild-type	osm-9(ky10)	0.440889	2.80582	0.0246477	[*]	0.0451773	0.836601	-0.0535348	0.935314
	Wild-type	tax-4(p678)	0.843259	5.47625	6.37246e-06	[**]	0.455478	1.23104	0.358744	1.32777
	Wild-type	srh-40(chr41)	-0.0819395	0.495884	0.9636	[ ]	-0.498062	0.334183	-0.601866	0.437987
	Wild-type	srh-40(chr42)	0.0338056	0.219538	0.99825	[ ]	-0.353976	0.421587	-0.450709	0.51832
	[ ]：p value≧0.05、[*]：p value＜0.05、[**]：p value＜0.01
	Raw data for Fig. 1k
	Avoidance assay against to crude pheromone
	Strain	Fraction reversing	SEM	Total animals	Number of assays
	Wild-type	0.706031	0.045683	96	8
	osm-9(ky10) ocr-2(ak47)	0.0685606	0.0298502	87	8
	srh-40(chr41)	0.704065	0.0629499	89	8
	srh-40(chr42)	0.722174	0.0570448	91	8
	[ANOVA table]
	Source of variation	Degrees of freedom	Sum of squared deviation	Unbiased estimate of population variance	Variance ratio	p value	Evaluation
	Totality (T)	31	3.04698
	Factor (A)	3	2.47607	0.825358	40.4795	2.58742e-10	[**]
	Error (E)	28	0.570907	0.0203895
	[Dunnett’s tests]						Confidence level 95%		Confidence level 99%
	Category 1	Category 2	Difference	Statistic	p value	Evaluation	Lower limit	Upper limit	Lower limit	Upper limit
	Wild-type	osm-9(ky10) ocr-2(ak47)	0.637471	8.92867	6.25357e-07	[**]	0.460188	0.814754	0.411003	0.863939
	Wild-type	srh-40(chr41)	0.00196678	0.0275475	0.999985	[ ]	-0.175316	0.17925	-0.224501	0.228435
	Wild-type	srh-40(chr42)	-0.0161422	0.226094	0.991828	[ ]	-0.193425	0.161141	-0.24261	0.210326
	[ ]：p value≧0.05、[*]：p value＜0.05、[**]：p value＜0.01
	Raw data for Fig. 1l
	13°C->27°C->13°C, 211-220 sec
	Strain	Average (%)	SEM	Number of assays
	Wild-type	19.3463	2.20165	30
	srh-40(chr41)	11.0266	1.90944	29
	srh-40; Ex[srh-220p::srh-40 cDNA]	22.8336	2.33801	32
	[ANOVA table]
	Source of variation	Degrees of freedom	Sum of squared deviation	Unbiased estimate of population variance	Variance ratio	p value	Evaluation
	Totality (T)	90	14811.9
	Factor (A)	2	2211.69	1105.84	7.72325	0.000812352	[**]
	Error (E)	88	12600.2	143.184
	[Tukey-Kramer’s test]						Confidence level 95%		Confidence level 99%
	Category 1	Category 2	Difference	Statistic	p value	Evaluation	Lower limit	Upper limit	Lower limit	Upper limit
	Wild-type	srh-40(chr41)	8.31971	3.77581	0.0242891	[*]	0.890799	15.7486	-0.999821	17.6392
	Wild-type	srh-40; Ex[srh-220p::srh-40 cDNA]	-3.48735	1.62182	0.488112	[ ]	-10.737	3.76234	-12.582	5.60735
	srh-40(chr41)	srh-40; Ex[srh-220p::srh-40 cDNA]	-11.8071	5.44275	0.00065277	[**]	-19.121	-4.49314	-20.9823	-2.63179
	[ ]：p value≧0.05、[*]：p value＜0.05、[**]：p value＜0.01
	Raw data for Fig. 1m
	20°C->10°C->20°C, 101-110 sec
	Strain	Average (%)	SEM	Number of animals
	Wild-type	-4.16066	0.936124	18
	srh-40(chr41)	-5.59536	1.66679	13
	[ ]：p value≧0.025 or p value≦0.975、*：p value＜0.025 or p value＞0.975、**：p value＜0.005 or p value＞0.995
	[unpaired Student's t test]		[Bartlett's test]
			p value	Evaluation	Difference	Statistic	Degrees of freedom	p value	Evaluation
	Wild-type	srh-40(chr41)	0.123232	[ ]	1.4347	0.750491	19.4017	0.461964	[ ]
	[ ]：p value≧0.05、[*]：p value＜0.05、[**]：p value＜0.01

## Sheet: RawData_Fig. 2
	Raw data for Fig. 2a
	15°C->2°C
	<Left panel>
	Strain	Average (%)	SEM	Total animals	Number of animals
	Wild-type	97.8801	0.65557	1251	18
	egl-30(ad806)	95.0786	0.940562	1479	15
	[unpaired Student's t test]		[Bartlett's test]
			p value	Evaluation	Difference	Statistic	Degrees of freedom	p value	Evaluation
	Wild-type	egl-30(ad806)	0.297	[ ]	2.80147	2.50475	31	0.018	[*]
	[ ]：p value≧0.05、[*]：p value＜0.05、[**]：p value＜0.01
	<Right panel>
	Strain	Average (%)	SEM	Total animals	Number of animals
	Wild-type	85.1647	5.70832	312	9
	Ex[srh-220p::egl-30 sense, srh-220p::egl-30 anti-sense]	82.7277	3.03994	1247	32
	[unpaired Student's t test]		[Bartlett's test]
			p value	Evaluation	Difference	Statistic	Degrees of freedom	p value	Evaluation
	Wild-type	Ex[srh-220p::egl-30 sense, srh-220p::egl-30 anti-sense]	0.988402	[ ]	2.43704	0.375921	39	0.709013	[ ]
	[ ]：p value≧0.05、[*]：p value＜0.05、[**]：p value＜0.01
	Raw data for Fig. 2b
	15°C->25°C(3 h)->2°C
	<Left panel>
	Strain	Average (%)	SEM	Total animals	Number of animals
	Wild-type	28.5692	6.16644	1130	18
	egl-30(ad806)	59.143	4.30882	1454	17
	[unpaired Student's t test]		[Bartlett's test]
			p value	Evaluation	Difference	Statistic	Degrees of freedom	p value	Evaluation
	Wild-type	egl-30(ad806)	0.127589	[ ]	-30.5738	4.02034	33	0.00031757	[**]
	[ ]：p value≧0.05、[*]：p value＜0.05、[**]：p value＜0.01
	<Right panel>
	Strain	Average (%)	SEM	Total animals	Number of animals
	Wild-type	21.4206	6.47889	374	11
	Ex[srh-220p::egl-30 sense, srh-220p::egl-30 anti-sense]	59.006	4.34064	1135	31
	[unpaired Student's t test]		[Bartlett's test]
			p value	Evaluation	Difference	Statistic	Degrees of freedom	p value	Evaluation
	Wild-type	Ex[srh-220p::egl-30 sense, srh-220p::egl-30 anti-sense]	0.661243	[ ]	-37.5853	4.55214	40	4.87291e-05	[**]
	[ ]：p value≧0.05、[*]：p value＜0.05、[**]：p value＜0.01
	Raw data for Fig. 2c
	15°C->25°C(5 h)->2°C
	<Left panel>
	Strain	Average (%)	SEM	Total animals	Number of animals
	Wild-type	11.1578	2.53127	1246	18
	egl-30(ad806)	25.7427	4.23345	1647	17
	[unpaired Student's t test]		[Bartlett's test]
			p value	Evaluation	Difference	Statistic	Degrees of freedom	p value	Evaluation
	Wild-type	egl-30(ad806)	0.05543	[ ]	-14.585	2.99644	33	0.00515403	[**]
	[ ]：p value≧0.05、[*]：p value＜0.05、[**]：p value＜0.01
	<Right panel>
	Strain	Average (%)	SEM	Total animals	Number of animals
	Wild-type	26.6376	6.60965	481	14
	Ex[srh-220p::egl-30 sense, srh-220p::egl-30 anti-sense]	38.7147	4.27391	1523	42
	[unpaired Student's t test]		[Bartlett's test]
			p value	Evaluation	Difference	Statistic	Degrees of freedom	p value	Evaluation
	Wild-type	Ex[srh-220p::egl-30 sense, srh-220p::egl-30 anti-sense]	0.626457	[ ]	-12.077	1.44868	54	0.15321	[ ]
	[ ]：p value≧0.05、[*]：p value＜0.05、[**]：p value＜0.01
	Raw data for Fig. 2d
	13°C->27°C->13°C, 211-220 sec
	Strain	Average (%)	SEM	Number of assays
	Wild-type	36.84	2.79	22
	Ex[srh-220p::egl-30 sense, srh-220p::egl-30 anti-sense]	27.87	2.37	24
	[unpaired Student's t test]		[Bartlett's test]
			p value	Evaluation	Difference	Statistic	Degrees of freedom	p value	Evaluation
	Wild-type	Ex[srh-220p::egl-30 sense, srh-220p::egl-30 anti-sense]	0.586632	[ ]	8.96767	2.46324	44	0.0177512	[*]
	[ ]：p value≧0.05、[*]：p value＜0.05、[**]：p value＜0.01
	Raw data for Fig. 2e
	13°C->27°C->13°C, 211-220 sec
	Strain	Average (%)	SEM	Number of assays
	Wild-type	22.2612	2.53435	16
	Ex[srh-220p::egl-30(Q205L)]	33.4495	3.82706	19
	[unpaired Student's t test]		[Bartlett's test]
			p value	Evaluation	Difference	Statistic	Degrees of freedom	p value	Evaluation
	Wild-type	Ex[srh-220p::egl-30(Q205L)]	0.055	[ ]	-11.3673	2.37781	33	0.0233637	[*]
	[ ]：p value≧0.05、[*]：p value＜0.05、[**]：p value＜0.01
	Raw data for Fig. 2f
	13°C->27°C->13°C, 211-220 sec
	Strain	Average (%)	SEM	Number of assays
	Wild-type	11.1302	1.43167	37
	Ex[ADLp::srh-40]	16.703	2.00347	38
	Ex[ADLp::egl-30 RNAi]	5.61706	0.952472	37
	Ex[ADLp::srh-40, ADLp::egl-30 RNAi]	5.3526	1.23524	32
	[ANOVA table]
	Source of variation	Degrees of freedom	Sum of squared deviation	Unbiased estimate of population variance	Variance ratio	p value	Evaluation
	Totality (T)	143	14250.8
	Factor (A)	3	3155.13	1051.71	13.2699	1.12802e-07	[**]
	Error (E)	140	11095.7	79.255
	[Tukey-Kramer’s test]						Confidence level 95%		Confidence level 99%
	Category 1	Category 2	Difference	Statistic	p value	Evaluation	Lower limit	Upper limit	Lower limit	Upper limit
	Wild-type	Ex[ADLp::srh-40]	-5.57287	3.83303	0.0375062	[*]	-10.9192	-0.226522	-12.0914	0.945658
	Wild-type	Ex[ADLp::egl-30 RNAi]	5.51313	3.76691	0.0424324	[*]	0.131258	10.895	-1.04871	12.075
	Wild-type	Ex[ADLp::srh-40, ADLp::egl-30 RNAi]	5.77759	3.80189	0.0397611	[*]	0.189443	11.3657	-1.03575	12.5909
	Ex[ADLp::srh-40]	Ex[ADLp::egl-30 RNAi]	11.086	7.62497	3.4947e-06	[**]	5.73965	16.4323	4.56747	17.6045
	Ex[ADLp::srh-40]	Ex[ADLp::srh-40, ADLp::egl-30 RNAi]	11.3505	7.51506	4.21281e-06	[**]	5.79651	16.9044	4.57882	18.1221
	Ex[ADLp::egl-30 RNAi]	Ex[ADLp::srh-40, ADLp::egl-30 RNAi]	0.264461	0.174026	0.999331	[ ]	-5.32368	5.85261	-6.54888	7.0778
	[ ]：p value≧0.05、[*]：p value＜0.05、[**]：p value＜0.01
	Raw data for Extended Data Fig. 2g
	15°C->25°C(3 h)->2°C
	Strain	Average (%)	SEM	Total animals	Number of assays
	Wild-type	33.5225	7.10889	1347	13
	srh-40(chr41)	63.3678	4.79268	1525	15
	osm-9(ky10) ocr-2(ak47)	86.7905	4.88001	915	12
	srh-40(chr41); osm-9(ky10) ocr-2(ak47)	87.1073	4.12407	1329	15
	[ANOVA table]
	Source of variation	Degrees of freedom	Sum of squared deviation	Unbiased estimate of population variance	Variance ratio	p value	Evaluation
	Totality (T)	54	44910.2
	Factor (A)	3	25487.7	8495.89	22.3087	2.30216e-09	[**]
	Error (E)	51	19422.5	380.834
	[Tukey-Kramer’s test]						Confidence level 95%		Confidence level 99%
	Category 1	Category 2	Difference	Statistic	p value	Evaluation	Lower limit	Upper limit	Lower limit
	Wild-type	srh-40(chr41)	-29.8453	5.70771	0.00102149	[**]	-49.4847	-10.2059	-54.0532
	Wild-type	osm-9(ky10) ocr-2(ak47)	-53.268	9.64286	1.89866e-06	[**]	-74.0159	-32.5201	-78.8422
	Wild-type	srh-40(chr41); osm-9(ky10) ocr-2(ak47)	-53.5848	10.2477	1.8514e-06	[**]	-73.2242	-33.9454	-77.7927
	srh-40(chr41)	osm-9(ky10) ocr-2(ak47)	-23.4227	4.38266	0.0161585	[*]	-43.4956	-3.34969	-48.165
	srh-40(chr41)	srh-40(chr41); osm-9(ky10) ocr-2(ak47)	-23.7395	4.71139	0.00849722	[**]	-42.6645	-4.81451	-47.0668
	osm-9(ky10) ocr-2(ak47)	srh-40(chr41); osm-9(ky10) ocr-2(ak47)	-0.316827	0.0592822	0.999973	[ ]	-20.3898	19.7561	-25.0591
	[ ]：p value≧0.05、[*]：p value＜0.05、[**]：p value＜0.01
	Raw data for Fig. 2h
	13°C->27°C->13°C, 211-220 sec
	Strain	Average (%)	SEM	Number of assays
	Wild-type	16.0762	1.21885	27
	srh-40(chr41)	9.95085	1.2825	17
	srh-40(chr41); osm-9(ky10) ocr-2(ak47)	16.0538	1.83018	25
	srh-40(chr41); osm-9(ky10) ocr-2(ak47); ocr-1(ak46)	14.1472	1.40295	18
	Wild-type using YC4.12	2.55361	0.878735	22
	[ANOVA table]
	Source of variation	Degrees of freedom	Sum of squared deviation	Unbiased estimate of population variance	Variance ratio	p value	Evaluation
	Totality (T)	108	7435.51
	Factor (A)	4	2976.46	744.115	17.3552	6.18326e-11	[**]
	Error (E)	104	4459.05	42.8755
	[Tukey-Kramer’s test]						Confidence level 95%		Confidence level 99%
	Category 1	Category 2	Difference	Statistic	p value	Evaluation	Lower limit	Upper limit	Lower limit	Upper limit
	Wild-type	srh-40(chr41)	6.1253	4.27285	0.0257523	[*]	0.497039	11.7536	-0.648557	12.8992
	Wild-type	srh-40(chr41); osm-9(ky10) ocr-2(ak47); ocr-1(ak46)	0.0223711	0.017408	1	[ ]	-5.02313	5.06787	-6.05011	6.09485
	Wild-type	srh-40(chr41); osm-9(ky10) ocr-2(ak47)	1.92895	1.36913	0.868843	[ ]	-3.60254	7.46044	-4.72844	8.58634
	Wild-type	Wild-type using YC4.12	13.5225	10.1687	2.29955e-06	[**]	8.30148	18.7436	7.23876	19.8063
	srh-40(chr41)	srh-40(chr41); osm-9(ky10) ocr-2(ak47); ocr-1(ak46)	-6.10293	4.19294	0.0301561	[*]	-11.8175	-0.388348	-12.9807	0.774818
	srh-40(chr41)	srh-40(chr41); osm-9(ky10) ocr-2(ak47)	-4.19635	2.67984	0.326541	[ ]	-10.3443	1.95156	-11.5956	3.20293
	srh-40(chr41)	Wild-type using YC4.12	7.39724	4.94748	0.00608795	[**]	1.52707	13.2674	0.332235	14.4622
	srh-40(chr41); osm-9(ky10) ocr-2(ak47); ocr-1(ak46)	srh-40(chr41); osm-9(ky10) ocr-2(ak47)	1.90658	1.3321	0.879807	[ ]	-3.71272	7.52588	-4.85649	8.66965
	srh-40(chr41); osm-9(ky10) ocr-2(ak47); ocr-1(ak46)	Wild-type using YC4.12	13.5002	9.97429	2.30037e-06	[**]	8.18617	18.8142	7.10454	19.8958
	srh-40(chr41); osm-9(ky10) ocr-2(ak47)	Wild-type using YC4.12	11.5936	7.87855	4.20103e-06	[**]	5.81613	17.371	4.64017	18.547
	[ ]：p value≧0.05、[*]：p value＜0.05、[**]：p value＜0.01
	Raw data for Fig. 2i
	13°C->27°C->13°C, 211-220 sec
	Strain	Average (%)	SEM	Number of assays
	Wild-type	33.8809	4.75244	16
	srh-40(chr41)	14.9795	6.50302	13
	ocr-2(ak47)	13.1309	3.59923	11
	ocr-2(ak47); srh-40(chr42)	14.5931	4.59344	13
	[ANOVA table]
	Source of variation	Degrees of freedom	Sum of squared deviation	Unbiased estimate of population variance	Variance ratio	p value	Evaluation
	Totality (T)	52	21041.6
	Factor (A)	3	4307.36	1435.79	4.20417	0.0100477	[**]
	Error (E)	49	16734.2	341.515
	[Tukey-Kramer’s test]						Confidence level 95%		Confidence level 99%
	Category 1	Category 2	Difference	Statistic	p value	Evaluation	Lower limit	Upper limit	Lower limit	Upper limit
	Wild-type	srh-40(chr41)	18.9014	3.87381	0.0412519	[*]	0.550415	37.2525	-3.73458	41.5375
	Wild-type	ocr-2(ak47)	20.75	4.05419	0.0300475	[*]	1.50058	39.9995	-2.9942	44.4943
	Wild-type	srh-40(chr41); ocr-2(ak47)	19.2878	3.95299	0.0359443	[*]	0.936766	37.6388	-3.34823	41.9238
	srh-40(chr41)	ocr-2(ak47)	1.8486	0.345316	0.994816	[ ]	-18.2854	21.9826	-22.9867	26.684
	srh-40(chr41)	srh-40(chr41); ocr-2(ak47)	0.386351	0.0753789	0.999945	[ ]	-18.8905	19.6632	-23.3917	24.1644
	ocr-2(ak47)	srh-40(chr41); ocr-2(ak47)	-1.46225	0.273146	0.997411	[ ]	-21.5963	18.6718	-26.2976	23.3731
	[ ]：p value≧0.05、[*]：p value＜0.05、[**]：p value＜0.01

## Sheet: RawData_Fig. 3
	Raw data for Figure 3a
	13°C->27°C, 161-180 sec
	[Shapiro-Wilk's test]
	Strain	Average (%)	SEM	Number of animals	Statistic	p value	Evaluation
	Wild-type	0.732144	3.12033	16	0.964229	0.738682	[ ]
	Ex[gcy-5p::srh-40]	13.4333	3.33409	19	0.893959	0.0378759	[ ]
	[ ]：p value≧0.025 or p value≦0.975、*：p value＜0.025 or p value＞0.975、**：p value＜0.005 or p value＞0.995
	[unpaired Student's t test]		[Bartlett's test]
			p value	Evaluation	Difference	Statistic	Degrees of freedom	p value	Evaluation
	Wild-type	Ex[gcy-5p::srh-40]	0.326	[ ]	-13.9692	2.96807	47	0.00470313	[**]
	[ ]：p value≧0.05、[*]：p value＜0.05、[**]：p value＜0.01
	Raw data for Figure 3b
	13°C->27°C, 161-180 sec
	[Shapiro-Wilk's test]
	Strain	Average (%)	SEM	Number of animals	Statistic	p value	Evaluation
	Wild-type	-5.21744	6.41676	21	0.9119	0.0598708	[ ]
	glr-3(tm6403); Ex[gcy-5p::srh-40]	13.2262	4.67402	28	0.948083	0.177283	[ ]
	[ ]：p value≧0.025 or p value≦0.975、*：p value＜0.025 or p value＞0.975、**：p value＜0.005 or p value＞0.995
	[unpaired Student's t test]		[Bartlett's test]
			p value	Evaluation	Difference	Statistic	Degrees of freedom	p value	Evaluation
	Wild-type	glr-3(tm6403); Ex[gcy-5p::srh-40]	0.409	[ ]	-18.4437	2.38215	47	0.021	[*]
	[ ]：p value≧0.05、[*]：p value＜0.05、[**]：p value＜0.01
	Raw data for Figure 3c
	13°C->27°C, 161-180 sec
	[Shapiro-Wilk's test]
	Strain	Average (%)	SEM	Number of animals	Statistic	p value	Evaluation
	Wild-type	-3.31327	3.34455	40	0.97608	0.546938	[ ]
	Ex[gcy-5p::srh-40]	10.7261	2.4667	41	0.918855	0.00627226	[*]
	goa-1(n1134); Ex[gcy-5p::srh-40]	-8.60718	3.04902	25	0.953232	0.296115	[ ]
	gpa-3(pk35); Ex[gcy-5p::srh-40]	-1.78868	3.02187	30	0.979382	0.808878	[ ]
	goa-1(n1134); gpa-3(pk35); Ex[gcy-5p::srh-40]	-2.7977	3.90374	43	0.955787	0.0971287	[ ]
	goa-1(n1134)	0.0943215	4.87611	49	0.978552	0.506163	[ ]
	gpa-3(pk35)	1.6231	7.78932	22	0.984494	0.970929	[ ]
	goa-1(n1134); gpa-3(pk35)	5.60534	4.23329	32	0.951544	0.159417	[ ]
	[ ]：p value≧0.025 or p value≦0.975、*：p value＜0.025 or p value＞0.975、**：p value＜0.005 or p value＞0.995
	[Kruskal-Wallis’s test]
	Expression gene	Rank sum	Average rank
	Wild-type	5258	131.45
	Ex[gcy-5p::srh-40]	7322	178.585
	goa-1(n1134); Ex[gcy-5p::srh-40]	2718	108.72
	gpa-3(pk35); Ex[gcy-5p::srh-40]	3995.5	133.183
	goa-1(n1134); gpa-3(pk35); Ex[gcy-5p::srh-40]	5751.5	133.756
	goa-1(n1134)	6957	141.98
	gpa-3(pk35)	3082	140.091
	goa-1(n1134); gpa-3(pk35)	4819	150.594
	Distribution	Statistic	Degrees of freedom	p value	Evaluation
	chi-square distribution	14.2315	7	0.0472135	[*]
	[ ]：p value≧0.05、[*]：p value＜0.05、[**]：p value＜0.01
	[Steel’s test]
	Category 1	Category 2	Difference	Statistic	p value	Evaluation
	Wild-type	Ex[gcy-5p::srh-40]	-47.1354	-2.68275	0.0429085	[*]
	Wild-type	goa-1(n1134); Ex[gcy-5p::srh-40]	22.73	1.06524	0.835269	[ ]
	Wild-type	gpa-3(pk35); Ex[gcy-5p::srh-40]	-1.73333	-0.10681	1	[ ]
	Wild-type	goa-1(n1134); gpa-3(pk35); Ex[gcy-5p::srh-40]	-2.30581	-0.136703	0.999999	[ ]
	Wild-type	goa-1(n1134)	-10.5296	-0.445386	0.998389	[ ]
	Wild-type	gpa-3(pk35)	-8.64091	-0.353094	0.999637	[ ]
	Wild-type	goa-1(n1134); gpa-3(pk35)	-19.1438	-1.07658	0.828417	[ ]
	[ ]：p value≧0.05、[*]：p value＜0.05、[**]：p value＜0.01
	Raw data for Figure 3d
	13°C->27°C, 161-180 sec
	[Shapiro-Wilk's test]
	Strain	Average (%)	SEM	Number of animals	Statistic	p value	Evaluation
	Wild-type	6.23077	1.36388	20	0.894181	0.0321222	[*]
	Ex[gcy-5p::srh-40]	13.5175	1.84164	20	0.877115	0.0157061	[*]
	egl-30(ad806); Ex[gcy-5p::srh-40]	8.56091	1.58117	23	0.973812	0.779167	[ ]
	egl-30(ad806)	5.41592	1.72775	22	0.945215	0.253136	[ ]
	[ ]：p value≧0.025 or p value≦0.975、*：p value＜0.025 or p value＞0.975、**：p value＜0.005 or p value＞0.995
	[Kruskal-Wallis’s test]
	Strain	Rank sum	Average rank
	Wild-type	743	37.15
	Ex[gcy-5p::srh-40]	1135	56.75
	egl-30(ad806); Ex[gcy-5p::srh-40]	1020	44.3478
	egl-30(ad806)	757	34.4091
	Distribution	Statistic	Degrees of freedom	p value	Evaluation
	chi-square distribution	10.0648	3	0.0180229	[**]
	[ ]：p value≧0.05、[*]：p value＜0.05、[**]：p value＜0.01
	[Steel's test]
	Category 1	Category 2	Difference	Statistic	p value	Evaluation
	Wild-type	Ex[ASERp::srh-40]	-19.6	-2.48861	0.0343978	[*]
	Wild-type	egl-30(ad806); Ex[gcy-5p::srh-40]	-7.19783	-1.02267	0.603446	[ ]
	Wild-type	egl-30(ad806)	2.74091	0.428133	0.949383	[ ]
	[ ]：p value≧0.05、[*]：p value＜0.05、[**]：p value＜0.01
	Raw data for Figure 3e
	13°C->27°C, 161-180 sec
	[Shapiro-Wilk's test]
	Strain	Average (%)	SEM	Number of animals	Statistic	p value	Evaluation
	Wild-type	5.22874	1.87003	21	0.962552	0.568958	[ ]
	Ex[gcy-5p::srh-40]	19.273	2.1023	26	0.971151	0.653348	[ ]
	gcy-5(tm897); Ex[gcy-5p::srh-40]	8.23258	1.98208	27	0.961201	0.393464	[ ]
	gcy-5(tm897)	6.08774	2.4385	13	0.950135	0.600338	[ ]
	[ ]：p value≧0.025 or p value≦0.975、*：p value＜0.025 or p value＞0.975、**：p value＜0.005 or p value＞0.995
	[ANOVA table]
	Source of variation	Degrees of freedom	Sum of squared deviation	Unbiased estimate of population variance	Variance ratio	p value	Evaluation
	Totality (T)	86	11003.6
	Factor (A)	3	2976.5	992.168	10.259	8.13015e-06	[**]
	Error (E)	83	8027.05	96.7115
	[Dunnett’s test]						Confidence level 95%		Confidence level 99%
	Category 1	Category 2	Difference	Statistic	p value	Evaluation	Lower limit	Upper limit	Lower limit	Upper limit
	Wild-type	Ex[gcy-5p::srh-40]	-14.0443	4.86752	1.6266e-05	[**]	-20.9516	-7.137	-22.6955	-5.39308
	Wild-type	gcy-5(tm897); Ex[gcy-5p::srh-40]	-3.00384	1.04981	0.592275	[ ]	-9.85373	3.84605	-11.5832	5.57548
	Wild-type	gcy-5(tm897)	-0.858998	0.247511	0.98952	[ ]	-9.1673	7.44931	-11.2649	9.54695
	[ ]：p value≧0.05、[*]：p value＜0.05、[**]：p value＜0.01
	Raw data for Figure 3f
	13°C->27°C, 161-180 sec
	[Shapiro-Wilk's test]
	Strain	Average (%)	SEM	Number of animals	Statistic	p value	Evaluation
	Wild-type	4.33702	1.48626	35	0.962489	0.271208	[ ]
	Ex[gcy-5p::srh-40]	12.0671	1.56248	38	0.896231	0.00199837	[**]
	tax-4(p678); Ex[gcy-5p::srh-40]	0.168712	2.02748	28	0.977716	0.792626	[ ]
	tax-4(p678)	4.66031	1.65133	24	0.971285	0.698761	[ ]
	[ ]：p value≧0.025 or p value≦0.975、*：p value＜0.025 or p value＞0.975、**：p value＜0.005 or p value＞0.995
	[Kruskal-Wallis’s test]
	Strain	Rank sum	Average rank
	Wild-type	2014	57.5429
	Ex[gcy-5p::srh-40]	3211	84.5
	tax-4(p678); Ex[gcy-5p::srh-40]	1257	44.8929
	tax-4(p678)	1393	58.0417
	Distribution	Statistic	Degrees of freedom	p value	Evaluation
	chi-square distribution	21.6215	3	7.81968e-05	[**]
	[ ]：p value≧0.05、[*]：p value＜0.05、[**]：p value＜0.01
	[Steel's test]
	Category 1	Category 2	Difference	Statistic	p value	Evaluation
	Wild-type	Ex[ASERp::srh-40]	-26.9571	-3.26844	0.00315961	[**]
	Wild-type	tax-4(p678); Ex[gcy-5p::srh-40]	12.65	1.54919	0.287551	[ ]
	Wild-type	tax-4(p678)	-0.49881	-0.108012	0.999155	[ ]
	[ ]：p value≧0.05、[*]：p value＜0.05、[**]：p value＜0.01

## Sheet: RawData_Fig. 4
	Raw data for Supplementary Fig. 4c
	First stimuli
	[Shapiro-Wilk's test]
	Expression gene	Average (Normalized)	SEM	Total cells	Number of assays	Statistic	p value	Evaluation
	Vector	0.0804099	0.00233747	1089	31	0.994481	0.999811	[**]
	OSM-9, OCR-2	0.0960335	0.00252942	844	28	0.987463	0.977237	[*]
	SRH-40, OSM-9, OCR-2	0.0924044	0.00261281	872	30	0.932674	0.057852	[ ]
	SRH-40, EGL-30, OSM-9, OCR-2	0.0931577	0.00315425	697	24	0.926337	0.0807548	[ ]
	[ ]：p value≧0.025 or p value≦0.975、*：p value＜0.025 or p value＞0.975、**：p value＜0.005 or p value＞0.995
	[Kruskal-Wallis’s test]
	Expression gene	Rank sum	Average rank
	Vector	1135	36.6129
	OSM-9, OCR-2	1996	71.2857
	SRH-40, OSM-9, OCR-2	1817	60.5667
	SRH-40, EGL-30, OSM-9, OCR-2	1493	62.2083
	Distribution	Statistic	Degrees of freedom	p value	Evaluation
	chi-square distribution	18.2875	3	0.0003837	[**]
	[ ]：p value≧0.05、[*]：p value＜0.05、[**]：p value＜0.01
	[Steel-Dwass’s test]
	Category 1	Category 2	Difference	Statistic	p value	Evaluation
	Vector	OSM-9, OCR-2	-34.6728	-4.02255	0.000340175	[**]
	Vector	SRH-40, OSM-9, OCR-2	-23.9538	-2.88525	0.0204848	[*]
	Vector	SRH-40, EGL-30, OSM-9, OCR-2	-25.5954	-2.83417	0.0238459	[*]
	OSM-9, OCR-2	SRH-40, OSM-9, OCR-2	10.719	1.30709	0.558399	[ ]
	OSM-9, OCR-2	SRH-40, EGL-30, OSM-9, OCR-2	9.07738	0.936134	0.7854	[ ]
	SRH-40, OSM-9, OCR-2	SRH-40, EGL-30, OSM-9, OCR-2	-1.64167	-0.15667	0.998631	[ ]
	[ ]：p value≧0.05、[*]：p value＜0.05、[**]：p value＜0.01
	Second stimuli
	[Shapiro-Wilk's test]
	Expression gene	Average (Normalized)	SEM	Total cells	Number of assays	Statistic	p value	Evaluation
	Vector	0.0994934	0.00358902	1089	31	0.945275	0.115521	[ ]
	OSM-9, OCR-2	0.11711	0.0031403	805	26	0.938695	0.125	[ ]
	SRH-40, OSM-9, OCR-2	0.120923	0.00332623	839	29	0.979609	0.828135	[ ]
	SRH-40, EGL-30, OSM-9, OCR-2	0.123983	0.00443554	697	24	0.919538	0.0570505	[ ]
	[ ]：p value≧0.025 or p value≦0.975、*：p value＜0.025 or p value＞0.975、**：p value＜0.005 or p value＞0.995
	[ANOVA table]
	Source of variation	Degrees of freedom	Sum of squared deviation	Unbiased estimate of population variance	Variance ratio	p value	Evaluation
	Totality (T)	109	0.0487437
	Factor (A)	3	0.0105104	0.00350347	9.71322	1.019e-05	[**]
	Error (E)	106	0.0382333	0.000360691
	[Tukey-Kramer’s test]						Confidence level 95%		Confidence level 99%
	Category 1	Category 2	Difference	Statistic	p value	Evaluation	Lower limit	Upper limit	Lower limit	Upper limit
	Vector	OSM-9, OCR-2	-0.0176167	4.93291	0.00390353	[**]	-0.0308	-0.00443352	-0.0337223	-0.00151123
	Vector	SRH-40, OSM-9, OCR-2	-0.0214301	6.17697	0.000171384	[**]	-0.0342371	-0.00862307	-0.037076	-0.00578418
	Vector	SRH-40, EGL-30, OSM-9, OCR-2	-0.0244892	6.70697	4.02885e-05	[**]	-0.0379678	-0.0110105	-0.0409556	-0.00802273
	OSM-9, OCR-2	SRH-40, OSM-9, OCR-2	-0.00381333	1.05137	0.879261	[ ]	-0.0172023	0.00957565	-0.0201702	0.0125435
	OSM-9, OCR-2	SRH-40, EGL-30, OSM-9, OCR-2	-0.00687242	1.80786	0.578682	[ ]	-0.0209052	0.00716038	-0.0240158	0.010271
	SRH-40, OSM-9, OCR-2	SRH-40, EGL-30, OSM-9, OCR-2	-0.00305909	0.825479	0.936794	[ ]	-0.0167391	0.0106209	-0.0197715	0.0136533
	[ ]：p value≧0.05、[*]：p value＜0.05、[**]：p value＜0.01
	Raw data for Figure 4g
	First stimuli
	[Shapiro-Wilk's test]
	Expression gene	Average (Normalized)	SEM	Total cells	Number of assays	Statistic	p value	Evaluation
	Vector	0.0810638	0.00464522	961	28	0.928226	0.0556255	[ ]
	SRH-40, TAX-2, TAX-4	0.101593	0.00449951	810	26	0.942731	0.15606	[ ]
	SRH-40, GOA-1, TAX-2, TAX-4	0.106705	0.0046371	628	18	0.931967	0.210264	[ ]
	[ ]：p value≧0.025 or p value≦0.975、*：p value＜0.025 or p value＞0.975、**：p value＜0.005 or p value＞0.995
	[ANOVA table]
	Source of variation	Degrees of freedom	Sum of squared deviation	Unbiased estimate of population variance	Variance ratio	p value	Evaluation
	Totality (T)	71	0.0450861
	Factor (A)	2	0.00903362	0.00451681	8.64463	0.000446465	[**]
	Error (E)	69	0.0360524	0.000522499
	[Tukey-Kramer’s test]						Confidence level 95%		Confidence level 99%
	Category 1	Category 2	Difference	Statistic	p value	Evaluation	Lower limit	Upper limit	Lower limit	Upper limit
	Vector	SRH-40, TAX-2, TAX-4	-0.0205296	4.6636	0.00434984	[**]	-0.0354418	-0.00561735	-0.0392849	-0.00177427
	Vector	SRH-40, GOA-1, TAX-2, TAX-4	-0.0256412	5.25107	0.00118413	[**]	-0.0421827	-0.00909973	-0.0464457	-0.00483676
	SRH-40, TAX-2, TAX-4	SRH-40, GOA-1, TAX-2, TAX-4	-0.00511165	1.03141	0.747007	[ ]	-0.0219003	0.011677	-0.0262269	0.0160036
	[ ]：p value≧0.05、[*]：p value＜0.05、[**]：p value＜0.01
	Second stimuli
	[Shapiro-Wilk's test]
	Expression gene	Average (Normalized)	SEM	Total cells	Number of assays	Statistic	p value	Evaluation
	Vector	0.108057	0.00562593	920	27	0.952877	0.251572	[ ]
	SRH-40, TAX-2, TAX-4	0.144583	0.00723048	810	26	0.934173	0.0974574	[ ]
	SRH-40, GOA-1, TAX-2, TAX-4	0.144508	0.00788274	628	18	0.90896	0.0824798	[ ]
	[ ]：p value≧0.025 or p value≦0.975、*：p value＜0.025 or p value＞0.975、**：p value＜0.005 or p value＞0.995
	[ANOVA table]
	Source of variation	Degrees of freedom	Sum of squared deviation	Unbiased estimate of population variance	Variance ratio	p value	Evaluation
	Totality (T)	70	0.0975006
	Factor (A)	2	0.0222855	0.0111428	10.0739	0.000147272	[**]
	Error (E)	68	0.0752151	0.0011061
	[Tukey-Kramer’s test]						Confidence level 95%		Confidence level 99%
	Category 1	Category 2	Difference	Statistic	p value	Evaluation	Lower limit	Upper limit	Lower limit	Upper limit
	Vector	SRH-40, TAX-2, TAX-4	-0.0365253	5.65251	0.000466789	[**]	-0.0584219	-0.0146287	-0.0640697	-0.00898081
	Vector	SRH-40, GOA-1, TAX-2, TAX-4	-0.0364509	5.09375	0.00170732	[**]	-0.0607	-0.0122019	-0.0669547	-0.0059472
	SRH-40, TAX-2, TAX-4	SRH-40, GOA-1, TAX-2, TAX-4	7.43324e-05	0.0103084	0.999971	[ ]	-0.0243606	0.0245092	-0.0306631	0.0308118
	[ ]：p value≧0.05、[*]：p value＜0.05、[**]：p value＜0.01
	Raw data for Figure 4k
	<Ca++ (+) >
	Expression gene	Average (Normalized)	SEM	Total cells	Number of assays
	Vector	0.110251	0.00376583	437	11
	SRH-40, GOA-1, TAX-2, TAX-4	0.126225	0.00552666	478	12
	[Mann-Whitney U's t test]
			Difference	U value	Statistic	p value	Evaluation
	Vector	SRH-40, GOA-1, TAX-2, TAX-4	-5.92424	32	2.09256	0.0363889	[*]
	[ ]：p value≧0.05、[*]：p value＜0.05、[**]：p value＜0.01
	<Ca++ (−)>
	Expression gene	Average (Normalized)	SEM	Total cells	Number of assays
	Vector	0.0697901	0.00510142	437	11
	SRH-40, GOA-1, TAX-2, TAX-4	0.0570096	0.00507896	478	12
	[Mann-Whitney U's t test]
			Difference	U value	Statistic	p value	Evaluation
	Vector	SRH-40, GOA-1, TAX-2, TAX-4	4.5303	40	1.60019	0.109557	[ ]
	[ ]：p value≧0.05、[*]：p value＜0.05、[**]：p value＜0.01

## Sheet: RawData_supplementary Figure
	Raw data for supplementary Fig. 2a
	15°C->25°C(0h)->2°C
	Strain	Survival rate (%)	SEM	Total animals	Number of assays
	Wild-type	71.7101	3.15695	2902	33
	str-45(chr2)	76.3682	6.61821	728	10
	str-92(chr6)	72.5485	3.63572	1066	11
	srd-48(chr7)	72.6636	5.01141	1170	12
	srt-72(chr18)	79.8786	4.6904	909	11
	srd-19(chr13	68.8788	6.41666	846	11
	srh-244(chr15)	56.8068	2.78032	878	12
	srh-122(chr31)	49.3659	4.10706	647	8
	[ANOVA table]
	Source of variation	Degrees of freedom	Sum of squared deviation	Unbiased estimate of population variance	Variance ratio	p value	Evaluation
	Totality (T)	107	35370
	Factor (A)	7	7220.31	1031.47	3.66424	0.00145825	[**]
	Error (E)	100	28149.7	281.497
	[Dunnett’s tests]						Confidence level 95%		Confidence level 99%
	Category 1	Category 2	Difference	Statistic	p value	Evaluation	Lower limit	Upper limit	Lower limit	Upper limit
	Wild-type	str-45(chr2)	-4.65819	0.769137	0.976862	[ ]	-21.1269	11.8105	-24.464	15.1476
	Wild-type	str-92(chr6)	-0.838413	0.143532	1	[ ]	-16.7222	15.0454	-19.9408	18.264
	Wild-type	srd-48(chr7)	-0.9535	0.168587	0.999999	[ ]	-16.3329	14.4259	-19.4493	17.5423
	Wild-type	srt-72(chr18)	-8.16851	1.39841	0.675782	[ ]	-24.0523	7.71531	-27.2709	10.9339
	Wild-type	srd-19(chr13	2.83129	0.484701	0.998519	[ ]	-13.0525	18.7151	-16.2711	21.9337
	Wild-type	srh-244(chr15)	14.9032	2.63502	0.0625489	[ ]	-0.476239	30.2827	-3.59258	33.399
	Wild-type	srh-122(chr31)	22.3441	3.37937	0.00707291	[**]	4.36484	40.3234	0.721689	43.9665
	[ ]：p value≧0.05、[*]：p value＜0.05、[**]：p value＜0.01
	Raw data for Supplementary Fig. 2b
	15°C->25°C(3h)->2°C
	Strain	Survival rate (%)	SEM	Total animals	Number of assays
	Wild-type	14.632	2.02271	2903	34
	str-45(chr2)	25.1584	5.09532	1100	12
	str-92(chr6)	15.1624	4.39707	1021	11
	srd-48(chr7)	12.5645	3.00065	1149	12
	srt-72(chr18)	19.0081	3.99032	886	9
	srd-19(chr13	16.0421	3.03375	979	12
	srh-244(chr15)	8.88273	1.14993	1010	13
	srh-122(chr31)	20.2923	7.85341	623	9
	[ANOVA table]
	Source of variation	Degrees of freedom	Sum of squared deviation	Unbiased estimate of population variance	Variance ratio	p value	Evaluation
	Totality (T)	111	20464.7
	Factor (A)	7	2123.69	303.384	1.72029	0.112169	[ ]
	Error (E)	104	18341.1	176.356
	[Dunnett’s tests]						Confidence level 95%		Confidence level 99%
	Category 1	Category 2	Difference	Statistic	p value	Evaluation	Lower limit	Upper limit	Lower limit	Upper limit
	Wild-type	str-45(chr2)	-10.5264	2.36067	0.123173	[ ]	-22.6418	1.58898	-25.0926	4.03987
	Wild-type	str-92(chr6)	-0.53042	0.115147	1	[ ]	-13.0462	11.9854	-15.5781	14.5173
	Wild-type	srd-48(chr7)	2.06749	0.463659	0.998882	[ ]	-10.0479	14.1829	-12.4988	16.6337
	Wild-type	srt-72(chr18)	-4.37614	0.879067	0.953156	[ ]	-17.9019	9.1496	-20.6381	11.8858
	Wild-type	srd-19(chr13	-1.41009	0.31623	0.999909	[ ]	-13.5255	10.7053	-15.9764	13.1562
	Wild-type	srh-244(chr15)	5.74926	1.32763	0.726056	[ ]	-6.01665	17.5152	-8.39685	19.8954
	Wild-type	srh-122(chr31)	-5.66027	1.13702	0.846854	[ ]	-19.186	7.86548	-21.9222	10.6017
	[ ]：p value≧0.05、[*]：p value＜0.05、[**]：p value＜0.01
	Raw data for Supplementary Fig. 2c
	15°C->25°C(5h)->2°C
	Strain	Survival rate (%)	SEM	Total animals	Number of assays
	Wild-type	5.41083	0.813923	2811	35
	str-45(chr2)	9.23965	1.66808	888	11
	str-92(chr6)	6.67637	1.40249	959	11
	srd-48(chr7)	7.10738	0.910005	832	10
	srt-72(chr18)	7.75819	2.30103	885	11
	srd-19(chr13	8.62813	2.36514	1042	12
	srh-244(chr15)	3.79302	0.707826	1011	13
	srh-122(chr31)	12.8436	4.02521	743	9
	[ANOVA table]
	Source of variation	Degrees of freedom	Sum of squared deviation	Unbiased estimate of population variance	Variance ratio	p value	Evaluation
	Totality (T)	111	4574.6
	Factor (A)	7	623.747	89.1067	2.3456	0.0289853	[*]
	Error (E)	104	3950.85	37.9889
	[Dunnett’s tests]						Confidence level 95%		Confidence level 99%
	Category 1	Category 2	Difference	Statistic	p value	Evaluation	Lower limit	Upper limit	Lower limit	Upper limit
	Wild-type	str-45(chr2)	-3.82882	1.79716	0.38917	[ ]	-9.6195	1.96186	-10.7894	3.13177
	Wild-type	str-92(chr6)	-1.26554	0.594018	0.994859	[ ]	-7.05622	4.52514	-8.22613	5.69504
	Wild-type	srd-48(chr7)	-1.69654	0.767652	0.977391	[ ]	-7.70348	4.3104	-8.91708	5.52399
	Wild-type	srt-72(chr18)	-2.34736	1.1018	0.866919	[ ]	-8.13804	3.44332	-9.30795	4.61323
	Wild-type	srd-19(chr13	-3.21729	1.56041	0.556852	[ ]	-8.82139	2.3868	-9.9536	3.51901
	Wild-type	srh-244(chr15)	1.61781	0.808135	0.970152	[ ]	-3.82341	7.05903	-4.92271	8.15833
	Wild-type	srh-122(chr31)	-7.43278	3.22665	0.0113598	[*]	-13.6939	-1.17165	-14.9588	0.0932972
	[ ]：p value≧0.05、[*]：p value＜0.05、[**]：p value＜0.01
	Raw data for Supplementary Fig. 3c
	Fluorescence intensity
	[Shapiro-Wilk's test]
	Cultured conditions	Average intensity	SEM	Number of animals	Statistic	p value	Evaluation
	15℃	2284.05	38.949	88	0.992928	0.922049	[ ]
	15℃→25℃(3h)	2549.14	42.5987	49	0.948348	0.0316772	[ ]
	15℃→25℃(18h)	2615.42	44.1535	57	0.980853	0.500862	[. ]
	[ANOVA table]
	Source of variation	Degrees of freedom	Sum of squared deviation	Unbiased estimate of population variance	Variance ratio	p value	Evaluation
	Totality (T)	193	2.61391e+07
	Factor (A)	2	4.46409e+06	2.23204e+06	19.6687	1.7095e-08	[**]
	Error (E)	191	2.1675e+07	113482
	[Tukey-Kramer’s test]						Confidence level 95%		Confidence level 99%
	Category 1	Category 2	Difference	Statistic	p value	Evaluation	Lower limit	Upper limit	Lower limit	Upper limit
	15℃	15℃→25℃(3h)	-265.083	6.24328	5.11223e-05	[**]	-406.924	-123.242	-442.145	-88.0212
	15℃	15℃→25℃(18h)	-331.363	8.18183	1.4592e-06	[**]	-466.659	-196.067	-500.255	-162.471
	15℃→25℃(3h)	15℃→25℃(18h)	-66.28	1.42829	0.571486	[]	-221.304	88.7438	-259.798	127.238
	[ ]：p value≧0.05、[*]：p value＜0.05、[**]：p value＜0.01
	Raw data for Supplementary Fig. 3d
	15°C->2°C (72 h)
	Strain	Survival rate (%)	SEM	Total animals	Number of assays
	Wild-type	47.2675	2.86399	1385	24
	srh-40(chr41)	58.341	3.68612	1158	24
	srh-40(chr42)	54.6077	4.14548	1229	24
	[ANOVA table]
	Source of variation	Degrees of freedom	Sum of squared deviation	Unbiased estimate of population variance	Variance ratio	p value	Evaluation
	Totality (T)	71	23037.7
	Factor (A)	2	1523.5	761.749	2.44307	0.0943778	[ ]
	Error (E)	69	21514.2	311.799
	[Dunnett’s tests]						Confidence level 95%		Confidence level 99%
	Category 1	Category 2	Difference	Statistic	p value	Evaluation	Lower limit	Upper limit	Lower limit	Upper limit
	Wild-type	srh-40(chr41)	-11.0734	2.17238	0.0609892	[ ]	-22.5846	0.437672	-25.775	3.62814
	Wild-type	srh-40(chr42)	-7.34024	1.44	0.262417	[ ]	-18.8514	4.17088	-22.0418	7.36135
	[ ]：p value≧0.05、[*]：p value＜0.05、[**]：p value＜0.01
	Raw data for Supplementary Fig. 3e
	20°C->2°C (48 h)
	Strain	Survival rate (%)	SEM	Total animals	Number of assays
	Wild-type	4.18024	1.13835	2022	18
	srh-40(chr41)	7.41857	2.77169	1631	13
	srh-40(chr42)	10.0556	2.70749	1677	17
	[ANOVA table]
	Source of variation	Degrees of freedom	Sum of squared deviation	Unbiased estimate of population variance	Variance ratio	p value	Evaluation
	Totality (T)	47	3181.43
	Factor (A)	2	303.206	151.603	2.37026	0.105027	[ ]
	Error (E)	45	2878.22	63.9605
	[Dunnett’s tests]						Confidence level 95%		Confidence level 99%
	Category 1	Category 2	Difference	Statistic	p value	Evaluation	Lower limit	Upper limit	Lower limit	Upper limit
	Wild-type	srh-40(chr41)	-3.23833	1.11248	0.443124	[ ]	-9.90229	3.42562	-11.7899	5.31326
	Wild-type	srh-40(chr42)	-5.87538	2.17223	0.0650315	[ ]	-12.0674	0.316645	-13.8214	2.0706
	[ ]：p value≧0.05、[*]：p value＜0.05、[**]：p value＜0.01
	Raw data for Supplementary Fig. 3f
	20°C->2°C (5–7 h)
	Strain	Survival rate (%)	SEM	Total animals	Number of assays
	Wild-type	49.2134	2.46589	3219	60
	srh-40(chr41)	47.0305	2.96069	3892	60
	srh-40(chr42)	43.7413	2.57719	3681	59
	[ANOVA table]
	Source of variation	Degrees of freedom	Sum of squared deviation	Unbiased estimate of population variance	Variance ratio	p value	Evaluation
	Totality (T)	178	76186.5
	Factor (A)	2	901.999	450.999	1.05435	0.350611	[ ]
	Error (E)	176	75284.5	427.753
	[Dunnett’s tests]						Confidence level 95%		Confidence level 99%
	Category 1	Category 2	Difference	Statistic	p value	Evaluation	Lower limit	Upper limit	Lower limit	Upper limit
	Wild-type	srh-40(chr41)	2.18293	0.578101	0.787304	[ ]	-6.23852	10.6044	-8.49971	12.8656
	Wild-type	srh-40(chr42)	5.47216	1.44308	0.257418	[ ]	-2.9849	13.9292	-5.25565	16.2
	[ ]：p value≧0.05、[*]：p value＜0.05、[**]：p value＜0.01
	Raw data for Supplementary Fig. 3g
	<2^-ΔΔCt>
	Relative to no-treated eri-1; lin-15B
	Strain	Average normalized expression	SEM	Number of assays
	Control (no-treated eri-1; lin-15B)	1	0	3
	srh-40 knockdown	0.136093	0.0785735	3
	[ ]：p value≧0.025 or p value≦0.975、*：p value＜0.025 or p value＞0.975、**：p value＜0.005 or p value＞0.995
	[unpaired Student's t test]		[Bartlett's test]
			p value	Evaluation	Difference	Statistic	Degrees of freedom	p value	Evaluation
	Control (no-treated eri-1; lin-15B)	srh-40 knockdown	0	[**]	0.863907	16.9484	2	0.00346323	[**]
	[ ]：p value≧0.05、[*]：p value＜0.05、[**]：p value＜0.01
	Raw data for Supplementary Fig. 3h
	15°C->25°C(7 h)->2°C
	Strain	Survival rate (%)	SEM	Total animals	Number of assays
	Wild-type	8.18582	1.40339	544	10
	srh-40(chr41)	32.8026	3.18118	1239	20
	srh-40; Ex[srh-40p::srh-40 cDNA]	12.5513	1.5022	2183	30
	srh-40; Ex[srh-220p::srh-40 cDNA]	13.5305	2.11818	2324	30
	[ANOVA table]
	Source of variation	Degrees of freedom	Sum of squared deviation	Unbiased estimate of population variance	Variance ratio	p value	Evaluation
	Totality (T)	89	16614.6
	Factor (A)	3	6725.16	2241.72	19.4942	9.88538e-10	[**]
	Error (E)	86	9889.48	114.994
	[Steel-Dwass's test]						Confidence level 95%		Confidence level 99%
	Category 1	Category 2	Difference	Statistic	p value	Evaluation	Lower limit	Upper limit	Lower limit	Upper limit
	Wild-type	srh-40(chr42)	-24.6168	8.3823	2.15755e-06	[**]	-35.4981	-13.7354	-37.9355	-11.298
	Wild-type	srh-40; Ex[srh-40p::srh-40 cDNA]	-4.36548	1.57667	0.681407	[ ]	-14.6245	5.89355	-16.9225	8.19155
	Wild-type	srh-40; Ex[srh-220p::srh-40 cDNA]	-5.34469	1.93032	0.524638	[ ]	-15.6037	4.91434	-17.9017	7.21234
	srh-40(chr42)	srh-40; Ex[srh-40p::srh-40 cDNA]	20.2513	9.25169	1.82719e-06	[**]	12.1408	28.3618	10.3241	30.1785
	srh-40(chr42)	srh-40; Ex[srh-220p::srh-40 cDNA]	19.2721	8.80434	1.89895e-06	[**]	11.1616	27.3826	9.34489	29.1993
	srh-40; Ex[srh-40p::srh-40 cDNA]	srh-40; Ex[srh-220p::srh-40 cDNA]	-0.979205	0.500146	0.98473	[ ]	-8.23344	6.27502	-9.85836	7.89995
	[ ]：p value≧0.05、[*]：p value＜0.05、[**]：p value＜0.01
	Raw data for Supplementary Fig 3j
	13°C->27°C->13°C, 211-220 sec
	Strain	Average (%)	SEM	Number of animals
	Wild-type	20.6312	1.68526	23
	goa-1(n1134)	19.8596	1.99078	20
	[ ]：p value≧0.025 or p value≦0.975、*：p value＜0.025 or p value＞0.975、**：p value＜0.005 or p value＞0.995
	[unpaired Student's t test]		[Bartlett's test]
			p value	Evaluation	Difference	Statistic	Degrees of freedom	p value	Evaluation
	Wild-type	goa-1(n1134)	0.665607	[ ]	0.77155	0.295803	38.7865	0.768958	[ ]
	[ ]：p value≧0.05、[*]：p value＜0.05、[**]：p value＜0.01
	Raw data for Supplementary Fig. 4a
	<2^-ΔΔCt>
	Relative to S2R+
		srh-40	rb49	Normalize to rb49		Normalize to S2R+			Normalize to S2R+
	Sample	Ct value	Ct value	ΔCt	Average of "ΔCt"	ΔΔCt	2^-ΔΔCt	Average of "2^-ΔΔCt"		Average	SD	SEM
	S2R+ 1	31.38	19.17	12.21	12.2933	1.82	0.283221	0.267601	0.281683	0.266148	0.0148418	0.00856893
	S2R+ 2	31.61	19.24	12.37		1.98	0.25349		0.252113
	S2R+ 3	31.44	19.14	12.3		1.91	0.266093		0.264648
	srh-40 S2R+ cells not-treated with CuSO4 1	28.84	18.41	10.43	10.39	0.04	0.972655	1.00546	0.967374	1	0.129274	0.0746361
	srh-40 S2R+ cells not-treated with CuSO4 2	29.09	18.9	10.19		-0.2	1.1487		1.14246
	srh-40 S2R+ cells not-treated with CuSO4 3	29.01	18.46	10.55		0.16	0.895025		0.890165
	srh-40 S2R+ cells treated with CuSO4 1	25.82	19.49	6.33	6.44	-4.06	16.6795	15.4783	16.5889	15.3942	1.04598	0.603896
	srh-40 S2R+ cells treated with CuSO4 2	25.27	18.79	6.48		-3.91	15.0324		14.9507
	srh-40 S2R+ cells treated with CuSO4 3	25.71	19.2	6.51		-3.88	14.723		14.6431
	<Statistic analysis>
	Sample	Average normalized expression	SEM	Number of assays
	S2R+	0.266148	0.00856893	3
	srh-40 S2R+ cells no-treated with CuSO4	1	0.0746361	3
	srh-40 S2R+ cells treated with CuSO4	15.3942	0.603896	3
	[ANOVA table]
	Source of variation	Degrees of freedom	Sum of squared deviation	Unbiased estimate of population variance	Variance ratio	p value	Evaluation
	Totality (T)	8	438.813
	Factor (A)	2	436.591	218.296	589.455	1.29837e-07	[**]
	Error (E)	6	2.22201	0.370334
	[Tukey-Kramer’s test]						Confidence level 95%		Confidence level 99%
	Category 1	Category 2	Difference	Statistic	p value	Evaluation	Lower limit	Upper limit	Lower limit	Upper limit
	S2R+	srh-40 S2R+ cells no-treated with CuSO4	-0.733852	2.08868	0.365084	[ ]	-2.25835	0.790643	-2.9583	1.4906
	S2R+	srh-40 S2R+ cells treated with CuSO4	-15.1281	43.0574	1.68191e-06	[**]	-16.6526	-13.6036	-17.3525	-12.9036
	srh-40 S2R+ cells no-treated with CuSO4	srh-40 S2R+ cells treated with CuSO4	-14.3942	40.9687	1.78046e-06	[**]	-15.9187	-12.8697	-16.6187	-12.1698
	[ ]：p value≧0.05、[*]：p value＜0.05、[**]：p value＜0.01
	Raw data for Supplementary Fig. 4b
	First stimuli
	[Shapiro-Wilk's test]
	Expression gene	Average (Normalized)	SEM	Total cells	Number of assays	Statistic	p value	Evaluation
	Vector	0.0818005	0.00364148	951	21	0.976283	0.863709	[ ]
	SRH-40, GOA-1	0.0760898	0.00194684	538	15	0.95927	0.679702	[ ]
	GOA-1, TAX-2, TAX-4	0.0861832	0.00318943	688	19	0.961018	0.592604	[ ]
	[ ]：p value≧0.025 or p value≦0.975、*：p value＜0.025 or p value＞0.975、**：p value＜0.005 or p value＞0.995
	[ANOVA table]
	Source of variation	Degrees of freedom	Sum of squared deviation	Unbiased estimate of population variance	Variance ratio	p value	Evaluation
	Totality (T)	54	0.0106983
	Factor (A)	2	0.000854033	0.000427017	2.25561	0.11497	[ ]
	Error (E)	52	0.00984428	0.000189313
	[Dunnett’s tests]						Confidence level 95%		Confidence level 99%
	Category 1	Category 2	Difference	Statistic	p value	Evaluation	Lower limit	Upper limit	Lower limit	Upper limit
	Vector	SRH-40, GOA-1	0.00571062	1.22771	0.375855	[ ]	-0.00489475	0.016316	-0.00786488	0.0192861
	Vector	GOA-1, TAX-2, TAX-4	-0.0043828	1.00604	0.509725	[ ]	-0.0143156	0.00555005	-0.0170974	0.00833183
	[ ]：p value≧0.05、[*]：p value＜0.05、[**]：p value＜0.01
	Second stimuli
	[Shapiro-Wilk's test]
	Expression gene	Average (Normalized)	SEM	Total cells	Number of assays	Statistic	p value	Evaluation
	Vector	0.108154	0.0045575		23	0.951703	0.317304	[ ]
	SRH-40, GOA-1	0.103312	0.00315387	538	15	0.937529	0.35232	[ ]
	GOA-1, TAX-2, TAX-4	0.118917	0.00433117	652	18	0.924601	0.15594	[ ]
	[ ]：p value≧0.025 or p value≦0.975、*：p value＜0.025 or p value＞0.975、**：p value＜0.005 or p value＞0.995
	[ANOVA table]
	Source of variation	Degrees of freedom	Sum of squared deviation	Unbiased estimate of population variance	Variance ratio	p value	Evaluation
	Totality (T)	55	0.0205141
	Factor (A)	2	0.00217498	0.00108749	3.14283	0.051303	[ ]
	Error (E)	53	0.0183391	0.000346022
	[Dunnett’s tests]						Confidence level 95%		Confidence level 99%
	Category 1	Category 2	Difference	Statistic	p value	Evaluation	Lower limit	Upper limit	Lower limit	Upper limit
	Vector	SRH-40, GOA-1	0.00484252	0.784399	0.660583	[ ]	-0.00924325	0.0189283	-0.0131716	0.0228566
	Vector	GOA-1, TAX-2, TAX-4	-0.0107628	1.83857	0.130337	[ ]	-0.0241192	0.00259364	-0.0278441	0.00631856
	[ ]：p value≧0.05、[*]：p value＜0.05、[**]：p value＜0.01
	Raw data for Supplementary Fig. 4c
	First stimuli
	[Shapiro-Wilk's test]
	Expression gene	Average (Normalized)	SEM	Total cells	Number of assays	Statistic	p value	Evaluation
	Vector	0.0769615	0.00271303	630	19	0.959545	0.563446	[ ]
	SRH-40	0.0832452	0.00270887	758	22	0.896321	0.0251093	[ ]
	TAX-2, TAX-4	0.0769347	0.00194771	766	24	0.978173	0.859959	[ ]
	[ ]：p value≧0.025 or p value≦0.975、*：p value＜0.025 or p value＞0.975、**：p value＜0.005 or p value＞0.995
	[ANOVA table]
	Source of variation	Degrees of freedom	Sum of squared deviation	Unbiased estimate of population variance	Variance ratio	p value	Evaluation
	Totality (T)	64	0.00857893
	Factor (A)	2	0.000577399	0.0002887	2.237	0.115329	[ ]
	Error (E)	62	0.00800153	0.000129057
	[Dunnett’s tests]						Confidence level 95%		Confidence level 99%
	Category 1	Category 2	Difference	Statistic	p value	Evaluation	Lower limit	Upper limit	Lower limit	Upper limit
	Vector	SRH-40	-0.00628368	1.76612	0.142969	[ ]	-0.0143156	0.00174819	-0.0165679	0.00400057
	Vector	TAX-2, TAX-4	2.6793e-05	0.00768032	0.999955	[ ]	-0.00784847	0.00790205	-0.0100569	0.0101105
	[ ]：p value≧0.05、[*]：p value＜0.05、[**]：p value＜0.01
	Second stimuli
	[Shapiro-Wilk's test]
	Expression gene	Average (Normalized)	SEM	Total cells	Number of assays	Statistic	p value	Evaluation
	Vector	0.0990182	0.00345747	630	19	0.959073	0.554266	[ ]
	SRH-40	0.103861	0.00385181	731	21	0.939585	0.213822	[ ]
	TAX-2, TAX-4	0.100008	0.00276642	728	23	0.835082	0.00147697	[**]
	[ ]：p value≧0.025 or p value≦0.975、*：p value＜0.025 or p value＞0.975、**：p value＜0.005 or p value＞0.995
	[Kruskal-Wallis’s test]
	Expression gene	Rank sum	Average rank
	Vector	586	30.8421
	SRH-40	726	34.5714
	TAX-2, TAX-4	704	30.6087
	Distribution	Statistic	Degrees of freedom	p value	Evaluation
	chi-square distribution	0.621585	2	0.732866	[ ]
	[ ]：p value≧0.05、[*]：p value＜0.05、[**]：p value＜0.01
	[Steel’s tests]
	Category 1	Category 2	Difference	Statistic	p value	Evaluation
	Vector	SRH-40	-3.72932	-0.690641	0.707663	[ ]
	Vector	TAX-2, TAX-4	0.23341	0.0884471	0.994121	[ ]
	[ ]：p value≧0.05、[*]：p value＜0.05、[**]：p value＜0.01
